# Supplementary material for: Intra-observer reproducibility and inter-observer agreement of Fels skeletal age assessments among male tennis players 8–16 years
Source: BMC Pediatr. 2023 Apr 26;23:196. doi: 10.1186/s12887-023-03965-8 (PMC10131323; doi:10.1186/s12887-023-03965-8)
Supplement: Supplementary file 1 — Additional file 1. [file 12887_2023_3965_MOESM1_ESM.xlsx]

## Sheet: Folha1
NORD TOTAL	SPORT	NORD_study	STUDY	ch_age	stature_cm	Sit-height_cm	body_mass_kg	OB_A_TM_1_FELS_SA	OB_A_TM_1_FELS_se	OB_A_TM_1_FELS_SA_CA_status	OB_A_TM_1_FELS_SA_CA_status_1LATE_2AVERAGE_3EARLY_4MATURE	OB_A_TM_2_FELS_SA_PSS*TM2	OB_A_TM_2_FELS_se_PSS*TM2	OB_A_TM_2_FELS_SA_CA	OB_A_TM_2_FELS_SA_CA_1LATE_2AVERAGE_3EARLY_4MATURE	OB_B_TM_1_FELS_SA	OB_B_TM_1_FELS_se	OB_B_TM_1_FELS_SA_CA	OB_B_TM_1_FELS_SA_CA_1LATE_2AVERAGE_3EARLY_4MATURE	OB_B_TM_2_FELS_SA	OB_B_TM_2_FELS_se	OB_B_TM_2_FELS_SA_CA	OB_B_TM_2_FELS_SA_CA_1LATE_2AVERAGE_3EARLY_4MATURE
1	tennis	1		13.6079	171	90.6	72.9	15.98	0.27	EARLY	3	15.98	0.27	EARLY	3	16.21	0.29	EARLY	3	16.06	0.28	EARLY	3
2	tennis	2		13.5066	167.8	83.8	56.6	14.83	0.29	EARLY	3	14.77	0.32	EARLY	3	14.92	0.31	EARLY	3	14.84	0.31	EARLY	3
3	tennis	3		13.2889	170	91	58.4	15.74	0.28	EARLY	3	15.57	0.27	EARLY	3	15.47	0.28	EARLY	3	15.47	0.28	EARLY	3
4	tennis	4		13.6654	175.8	89.4	58.4	14.69	0.33	EARLY	3	14.57	0.33	AVERAGE	2	14.96	0.31	EARLY	3	14.8	0.34	EARLY	3
5	tennis	5		14.7215	164	86.6	49.4	14.06	0.37	AVERAGE	2	13.63	0.38	LATE	1	14.51	0.36	AVERAGE	2	14	0.37	AVERAGE	2
6	tennis	6		13.948	162.2	83	52.7	13.51	0.36	AVERAGE	2	13.51	0.36	AVERAGE	2	14.01	0.35	AVERAGE	2	13.92	0.36	AVERAGE	2
7	tennis	7		14.371	168.3	89.2	62.1	15.7	0.26	EARLY	3	15.82	0.27	EARLY	3	16.26	0.28	EARLY	3	16.04	0.27	EARLY	3
8	tennis	8		14.7681	179.9	91.9	58.2	13.95	0.37	AVERAGE	2	14.27	0.36	AVERAGE	2	14.74	0.35	AVERAGE	2	14.65	0.34	AVERAGE	2
9	tennis	9		11.6654	144.4	73.6	39.5	10.95	0.3	AVERAGE	2	10.93	0.3	AVERAGE	2	11.59	0.3	AVERAGE	2	11.22	0.3	AVERAGE	2
10	tennis	10		11.2067	149.1	79.4	39.9	11.69	0.29	AVERAGE	2	11.82	0.29	AVERAGE	2	11.67	0.29	AVERAGE	2	11.64	0.29	AVERAGE	2
11	tennis	11		11.7106	144.4	74.3	34.2	10.69	0.3	LATE	1	10.53	0.3	LATE	1	10.37	0.3	LATE	1	10.36	0.3	LATE	1
12	tennis	12		11.6079	143.2	76.7	33.7	10.9	0.3	AVERAGE	2	10.93	0.3	AVERAGE	2	11.51	0.3	AVERAGE	2	11.19	0.3	AVERAGE	2
13	tennis	13		11.7434	149.8	76.1	40.3	12.16	0.3	AVERAGE	2	12.25	0.3	AVERAGE	2	12.29	0.3	AVERAGE	2	12.24	0.3	AVERAGE	2
14	tennis	14		12.0643	160.1	82.9	53.4	13.81	0.3	EARLY	3	13.71	0.3	EARLY	3	13.78	0.3	EARLY	3	13.8	0.3	EARLY	3
15	tennis	15		16.7886	177.9	93.3	77.2	17.93	0.47	EARLY	3	17.72	0.44	AVERAGE	2	17.51	0.4	AVERAGE	2	MATURE	MATURE	MATURE	4
16	tennis	16		16.8379	183.6	91.9	71.2	17.13	0.39	AVERAGE	2	17.4	0.41	AVERAGE	2	MATURE	MATURE	MATURE	4	MATURE	MATURE	MATURE	4
17	tennis	17		10.8187	142.4	76.7	33.7	10.54	0.28	AVERAGE	2	10.54	0.28	AVERAGE	2	10.75	0.28	AVERAGE	2	10.53	0.28	AVERAGE	2
18	tennis	18		9.88089	143.9	73.6	33.1	9.2	0.28	AVERAGE	2	9.38	0.28	AVERAGE	2	9.25	0.27	AVERAGE	2	9.24	0.27	AVERAGE	2
19	tennis	19		10.6791	147.2	76.6	39.2	9.27	0.28	LATE	1	9.28	0.28	LATE	1	9.88	0.29	AVERAGE	2	9.55	0.29	LATE	1
20	tennis	20		10.8434	152.5	78.8	41.4	10.69	0.28	AVERAGE	2	9.26	0.29	LATE	1	10.85	0.29	AVERAGE	2	10.58	0.28	AVERAGE	2
21	tennis	21		10.3176	141.8	72.9	32.3	8.24	0.28	LATE	1	8.23	0.28	LATE	1	8.1	0.28	LATE	1	8.11	0.28	LATE	1
22	tennis	22		10.6681	147.6	74.2	32.4	10.84	0.29	AVERAGE	2	10.78	0.29	AVERAGE	2	10.58	0.29	AVERAGE	2	10.78	0.29	AVERAGE	2
23	tennis	23		11.126	142.4	76.7	33.7	10.3	0.29	AVERAGE	2	10.21	0.29	AVERAGE	2	10.48	0.29	AVERAGE	2	10.33	0.29	AVERAGE	2
24	tennis	24		15.2752	175.7	92	64.4	16.12	0.28	AVERAGE	2	16.12	0.28	AVERAGE	2	15.96	0.3	AVERAGE	2	16.17	0.28	AVERAGE	2
25	tennis	25		15.6093	168.1	86.8	63.1	17.08	0.36	EARLY	3	17.28	0.38	EARLY	3	17.98	0.47	EARLY	3	17.51	0.41	EARLY	3
26	tennis	26		15.7735	176.7	92.9	68.7	MATURE	MATURE	MATURE	4	MATURE	MATURE	MATURE	4	MATURE	MATURE	MATURE	4	MATURE	MATURE	MATURE	4
27	tennis	27		12.6928	159	81.3	44.3	11.96	0.31	AVERAGE	2	11.96	0.31	AVERAGE	2	12.58	0.31	AVERAGE	2	12.41	0.31	AVERAGE	2
28	tennis	28		12.8215	151.7	80.7	51.5	12.43	0.31	AVERAGE	2	12.33	0.31	AVERAGE	2	12.49	0.31	AVERAGE	2	12.57	0.31	AVERAGE	2
29	tennis	29		12.8844	151.7	80.7	51.5	11.92	0.31	AVERAGE	2	12.02	0.31	AVERAGE	2	12.54	0.31	AVERAGE	2	11.75	0.31	LATE	1
30	tennis	30		12.6681	167.9	82	46.2	12.95	0.31	AVERAGE	2	13.22	0.31	AVERAGE	2	12.92	0.31	AVERAGE	2	12.85	0.31	AVERAGE	2
31	tennis	31		10.4819	153.6	80.2	41.2	12.02	0.27	EARLY	3	12.07	0.27	EARLY	3	12.01	0.27	EARLY	3	12.13	0.27	EARLY	3
32	tennis	32		10.5819	140.3	74.8	32.1	8.92	0.29	LATE	1	8.98	0.29	LATE	1	10.56	0.28	AVERAGE	2	9	0.29	LATE	1
33	tennis	33		10.3861	146.6	77	35.3	10.5	0.28	AVERAGE	2	10.54	0.28	AVERAGE	2	10.96	0.28	AVERAGE	2	10.73	0.28	AVERAGE	2
34	tennis	34		10.3943	142.9	74	35.6	9.86	0.28	AVERAGE	2	9.83	0.27	AVERAGE	2	10.03	0.27	AVERAGE	2	9.97	0.27	AVERAGE	2
35	tennis	35		10.3697	143.6	72.6	38.6	9.12	0.28	LATE	1	9.25	0.28	LATE	1	9.09	0.27	LATE	1	9.27	0.28	LATE	1
36	tennis	36		10.6421	148.8	78.3	38.6	11.02	0.29	AVERAGE	2	10.82	0.29	AVERAGE	2	10.7	0.28	AVERAGE	2	10.82	0.29	AVERAGE	2
37	tennis	37		10.2191	148	77.2	35.7	11.29	0.28	EARLY	3	11.35	0.28	EARLY	3	11.44	0.28	EARLY	3	11.49	0.28	EARLY	3
38	tennis	38		11.3204	150.2	79.1	34.3	12.38	0.29	EARLY	3	12.32	0.29	EARLY	3	12.91	0.29	EARLY	3	12.32	0.29	EARLY	3
39	tennis	39		12.0917	163.1	84.8	54	14.22	0.29	EARLY	3	13.87	0.3	EARLY	3	13.79	0.3	EARLY	3	14.2	0.29	EARLY	3
40	tennis	40		14.6454	172.1	94.4	66.7	16.9	0.33	EARLY	3	16.64	0.31	EARLY	3	17.37	0.38	EARLY	3	16.91	0.33	EARLY	3
41	tennis	41		14.2484	181.9	94.6	68.4	16.06	0.27	EARLY	3	15.89	0.26	EARLY	3	16.04	0.28	EARLY	3	16.12	0.27	EARLY	3
42	tennis	42		15.078	180.7	90.1	66.9	15.88	0.3	AVERAGE	2	15.88	0.3	AVERAGE	2	16.03	0.29	AVERAGE	2	15.96	0.3	AVERAGE	2
43	tennis	43		15.8576	167.1	87.2	52.2	14.94	0.31	AVERAGE	2	15.12	0.3	AVERAGE	2	14.56	0.35	LATE	1	15.02	0.31	AVERAGE	2
44	tennis	44		14.1867	169.6	86.7	53.8	14.23	0.35	AVERAGE	2	14.16	0.36	AVERAGE	2	14.04	0.36	AVERAGE	2	14.25	0.35	AVERAGE	2
45	tennis	45		13.2648	187	94	72	14.56	0.31	EARLY	3	14.48	0.31	EARLY	3	14.82	0.3	EARLY	3	14.4	0.31	EARLY	3
46	tennis	46		13.7796	173	90.2	54.7	15.35	0.28	EARLY	3	15.41	0.28	EARLY	3	15.98	0.29	EARLY	3	15.72	0.27	EARLY	3
47	tennis	47		13.0671	158.7	81.8	41.6	13.08	0.33	AVERAGE	2	13.05	0.33	AVERAGE	2	12.84	0.33	AVERAGE	2	13.11	0.33	AVERAGE	2
48	tennis	48		12.6577	159.6	81.1	50.9	13.19	0.31	AVERAGE	2	13.33	0.31	AVERAGE	2	13.19	0.31	AVERAGE	2	13.54	0.31	AVERAGE	2
49	tennis	49		15.9521	193.14	99.2	77.4	17.46	0.41	EARLY	3	17.8	0.45	EARLY	3	17.8	0.45	EARLY	3	MATURE	MATURE	MATURE	4
50	tennis	50		15.6522	183.9	97.2	76.1	15.61	0.29	AVERAGE	2	15.52	0.28	AVERAGE	2	15.98	0.29	AVERAGE	2	15.52	0.28	AVERAGE	2
51	tennis	94		16.5545	170.1	91.5	58.5	17.51	0.41	AVERAGE	2	17.66	0.43	EARLY	3	17.44	0.4	AVERAGE	2	17.66	0.43	EARLY	3
52	tennis	95		12.9863	164.1	85.9	48.5	14.54	0.29	EARLY	3	14.64	0.29	EARLY	3	13.25	0.31	AVERAGE	2	14.05	0.31	EARLY	3
53	tennis	96		15.2752	180.4	97.2	85.5	16.79	0.35	EARLY	3	16.9	0.36	EARLY	3	17.17	0.37	EARLY	3	17.07	0.37	EARLY	3
54	tennis	97		13.6818	161.1	84.4	62.5	13.65	0.36	AVERAGE	2	13.67	0.36	AVERAGE	2	13.14	0.36	AVERAGE	2	13.56	0.36	AVERAGE	2
55	tennis	98		14.7955	161.1	85.5	48	17.24	0.38	EARLY	3	17.24	0.38	EARLY	3	17.24	0.38	EARLY	3	17.24	0.38	EARLY	3
56	tennis	99		15.3313	173.5	90.4	70.5	17	0.39	EARLY	3	17	0.39	EARLY	3	17.01	0.38	EARLY	3	16.9	0.38	EARLY	3
57	tennis	100		11.5654	146.4	75.5	37.5	9.54	0.29	LATE	1	9.62	0.29	LATE	1	9.31	0.29	LATE	1	9.43	0.29	LATE	1
58	tennis	101		12.2232	153.3	78.2	38.5	12.7	0.3	AVERAGE	2	12.56	0.3	AVERAGE	2	11.91	0.3	AVERAGE	2	12.01	0.3	AVERAGE	2
59	tennis	102		12.3026	174.3	89.5	68	14.22	0.31	EARLY	3	14.35	0.3	EARLY	3	13.85	0.32	EARLY	3	14.26	0.3	EARLY	3
60	tennis	103		15.0082	176.1	92.6	56	17.29	0.39	EARLY	3	17.17	0.38	EARLY	3	17.21	0.39	EARLY	3	17.17	0.38	EARLY	3
61	tennis	104		13.3806	169.3	87.9	65.5	14.51	0.31	EARLY	3	14.42	0.31	EARLY	3	14.08	0.32	AVERAGE	2	14.36	0.31	AVERAGE	2
62	tennis	105		10.8918	144.9	74.7	37.5	10.01	0.28	AVERAGE	2	9.95	0.28	AVERAGE	2	9.83	0.28	LATE	1	9.95	0.28	AVERAGE	2
63	tennis	106		14.6544	158.4	80.7	46	13.47	0.38	LATE	1	13.98	0.37	AVERAGE	2	12.94	0.3	LATE	1	13.88	0.37	AVERAGE	2
64	tennis	107		12.4956	144	75.5	35.5	9.99	0.3	LATE	1	10.12	0.3	LATE	1	9.55	0.3	LATE	1	10.05	0.3	LATE	1
65	tennis	108		11.5613	160.6	81.5	47	12.7	0.3	EARLY	3	13.01	0.3	EARLY	3	12.42	0.3	AVERAGE	2	12.62	0.3	EARLY	3
66	tennis	109		11.0383	156.1	81.2	45	12.23	0.28	EARLY	3	12.25	0.29	EARLY	3	11.86	0.29	AVERAGE	2	11.97	0.29	AVERAGE	2
67	tennis	110		12.3026	161.6	80.6	45.5	12.86	0.3	AVERAGE	2	12.88	0.3	AVERAGE	2	12.53	0.3	AVERAGE	2	12.77	0.3	AVERAGE	2
68	tennis	122		11.6564	151.8	77.5	47.5	12.46	0.29	AVERAGE	2	12.44	0.29	AVERAGE	2	12.39	0.29	AVERAGE	2	12.4	0.29	AVERAGE	2
69	tennis	123		10.9726	140	73	39.6	9.87	0.28	LATE	1	9.94	0.29	LATE	1	9.44	0.28	LATE	1	9.75	0.29	LATE	1
70	tennis	124		12.7809	149.5	78	36.2	13.02	0.31	AVERAGE	2	12.85	0.31	AVERAGE	2	13.14	0.31	AVERAGE	2	13.05	0.31	AVERAGE	2
71	tennis	125		11.2286	140	72.3	33	9.29	0.29	LATE	1	9.24	0.29	LATE	1	9.46	0.29	LATE	1	9.22	0.29	LATE	1
72	tennis	126		13.4469	158.3	81.6	44.5	14.39	0.31	AVERAGE	2	14.46	0.31	EARLY	3	14.8	0.31	EARLY	3	14.63	0.31	EARLY	3
73	tennis	127		13.5605	159.2	81.4	42.8	14.8	0.32	EARLY	3	14.66	0.33	EARLY	3	15.13	0.3	EARLY	3	15.1	0.31	EARLY	3
74	tennis	128		15.0753	164.8	86.4	47.3	15.35	0.29	AVERAGE	2	15.19	0.3	AVERAGE	2	15.97	0.27	AVERAGE	2	15.73	0.29	AVERAGE	2
75	tennis	129		13.3423	159.2	78.5	55	15.51	0.27	EARLY	3	15.51	0.27	EARLY	3	15.88	0.38	EARLY	3	15.67	0.26	EARLY	3
76	tennis	130		12.9466	168.2	83	50.4	14.9	0.29	EARLY	3	14.89	0.3	EARLY	3	14.55	0.32	EARLY	3	14.86	0.3	EARLY	3
77	tennis	131		13.7741	154.2	76.1	40.5	13.8	0.36	AVERAGE	2	14.02	0.36	AVERAGE	2	14.31	0.33	AVERAGE	2	14.08	0.35	AVERAGE	2
78	tennis	132		14.3401	178.2	86.5	61.3	16.35	0.29	EARLY	3	16.58	0.32	EARLY	3	17.25	0.39	EARLY	3	16.77	0.33	EARLY	3
79	tennis	133		12.9357	146	74	37.6	14.78	0.29	EARLY	3	14.86	0.29	EARLY	3	14.8	0.29	EARLY	3	14.79	0.29	EARLY	3
80	tennis	134		8.68784	124.4	69.2	25.5	8.42	0.28	AVERAGE	2	8.42	0.28	AVERAGE	2	8.19	0.28	AVERAGE	2	8.42	0.28	AVERAGE	2
81	tennis	143		12.5578	150.6	79.9	35.8	11.68	0.32	AVERAGE	2	11.88	0.31	AVERAGE	2	11.95	0.31	AVERAGE	2	11.8	0.31	AVERAGE	2
82	tennis	144		13.1616	152.2	77.6	45	12.82	0.33	AVERAGE	2	12.89	0.33	AVERAGE	2	12.62	0.33	AVERAGE	2	12.8	0.33	AVERAGE	2
83	tennis	145		11.2396	143.7	74.7	32.8	9.41	0.29	LATE	1	9.42	0.29	LATE	1	9.87	0.29	LATE	1	9.6	0.29	LATE	1
84	tennis	146		11.3765	140.1	74.5	34.1	12.56	0.29	EARLY	3	12.7	0.29	EARLY	3	12.32	0.29	AVERAGE	2	12.54	0.29	EARLY	3
85	tennis	147		11.4203	150.6	83.9	33.7	11.84	0.29	AVERAGE	2	11.74	0.29	AVERAGE	2	11.67	0.29	AVERAGE	2	11.56	0.29	AVERAGE	2
86	tennis	148		12.5674	153.8	80.4	42.9	13.33	0.31	AVERAGE	2	13.44	0.31	AVERAGE	2	13.33	0.31	AVERAGE	2	13.26	0.31	AVERAGE	2
87	tennis	149		10.9357	135.6	74.4	28.8	11.1	0.28	AVERAGE	2	11.01	0.28	AVERAGE	2	10.88	0.28	AVERAGE	2	10.94	0.28	AVERAGE	2
88	tennis	150		12.3231	156.5	78.8	42.6	13.37	0.3	EARLY	3	13.19	0.3	AVERAGE	2	13.32	0.3	EARLY	3	13.28	0.3	AVERAGE	2
89	tennis	151		12.345	157.5	81.8	62.8	12.34	0.3	AVERAGE	2	12.36	0.3	AVERAGE	2	12.3	0.3	AVERAGE	2	12.26	0.3	AVERAGE	2
90	tennis	152		12.8754	159.4	79.9	44.4	13.95	0.31	EARLY	3	13.95	0.31	EARLY	3	13.85	0.31	AVERAGE	2	13.74	0.31	AVERAGE	2
91	tennis	153		11.7892	150.9	76.1	39	11.3	0.3	AVERAGE	2	11.29	0.3	AVERAGE	2	11.11	0.3	AVERAGE	2	11.22	0.3	AVERAGE	2
92	tennis	154		11.6249	148.9	74.7	37	12.18	0.3	AVERAGE	2	12.27	0.3	AVERAGE	2	12.36	0.3	AVERAGE	2	12.44	0.3	AVERAGE	2
93	tennis	155		13.9357	165	80.5	55	15.26	0.31	EARLY	3	15.4	0.29	EARLY	3	15.14	0.32	EARLY	3	15.29	0.3	EARLY	3
94	tennis	156		10.9781	144.7	75.5	43.6	10.74	0.29	AVERAGE	2	10.74	0.29	AVERAGE	2	10.43	0.28	AVERAGE	2	10.5	0.28	AVERAGE	2
95	tennis	157		10.9726	139.4	71.3	31.5	12.44	0.28	EARLY	3	12.52	0.28	EARLY	3	12.31	0.28	EARLY	3	12.28	0.28	EARLY	3
96	tennis	158		13.5518	176.6	89.1	65	15.31	0.3	EARLY	3	15.15	0.29	EARLY	3	14.56	0.32	EARLY	3	14.95	0.3	EARLY	3
97	tennis	159		14.0671	168	86.5	60	14.55	0.33	AVERAGE	2	14.66	0.33	AVERAGE	2	14.22	0.35	AVERAGE	2	14.55	0.33	AVERAGE	2

## Sheet: OBSERVa_TM1
NORD TOTAL	SPORT	NORD_study	OBSERVER	RX_File_checked_MJCS	ch_age	stature_cm	Sit-height_cm	body_mass_kg	FELS_SA	FELS_se	FELS_R1	FELS_R2_EW	FELS_R2_MW	FELS_R3	FELS_R4	FELS_R5	FELS_R6	FELS_R7	FELS_R8	FELS_U1	FELS_U2_EW	FELS_U2_MW	FELS_U3	FELS_C1	FELS_C2	FELS_C3	FELS_C4	FELS_H1	FELS_H2	FELS_H3	FELS_H4	FELS_TRI1	FELS_TRI2	FELS_TRI3	FELS_TRI4	FELS_P1	FELS_L1	FELS_L2	FELS_S1	FELS_S2	FELS_S3	FELS_TPM1	FELS_TPM2	FELS_TPM3	FELS_TPM4	FELS_TPM5	FELS_TPD1	FELS_TPD2	FELS_TPD3
80	tennis	134	OBSERVa_PSS_TM1	134	8.68784	124.4	69.2	25.5	8.42	0.28		19	20			2				3	16.5	16.5				3	1		2	1			2	2	1	1	4	1	4	1	1	4	1	1	1	1	2	1	1
18	tennis	18	OBSERVa_PSS_TM1	18	9.88089	143.9	73.6	33.1	9.2	0.28		23	23.5			1				3	14	17.5				3	1		2	2	1		2	2	2	1	5	2	4	4	1	4	1	1	1	1	2	2	1
37	tennis	37	OBSERVa_PSS_TM1	37	10.2191	148	77.2	35.7	11.29	0.28		25	24.5			2	1			3	14	15.5				3	2			2	1		2	1	1	2	5	2	4	4	2	5	2	2	1	1		2	1
21	tennis	21	OBSERVa_PSS_TM1	21	10.3176	141.8	72.9	32.3	8.24	0.28		23	24			2	1			3	8.5	15				3	1			1	1		2	1	2	2	4	1	4	3	1	5	2	1	1	1		2	1
35	tennis	35	OBSERVa_PSS_TM1	35	10.3697	143.6	72.6	38.6	9.12	0.28		20	20			2	1			3	13.5	15.5				3	1			2	1		1	1	1	1	5	1	4	4	1	4	1	1	1	1		1	1
33	tennis	33	OBSERVa_PSS_TM1	33	10.3861	146.6	77	35.3	10.5	0.28		22.5	22.5			2	1			3	13.5	15.5				3	2			2	2		2	1	2	2	5	2	4	4	1	5	2	2	1	1		1	1
34	tennis	34	OBSERVa_PSS_TM1	34	10.3943	142.9	74	35.6	9.86	0.28		22.5	22.5			2	1			3	13.5	18				3	1			2	1		3	2	2	1	4	1	4	4	1	5	2	2	1	1		2	1
31	tennis	31	OBSERVa_PSS_TM1	31	10.4819	153.6	80.2	41.2	12.02	0.27		25	24.5			2	1			3	16.5	17				3	1			2	1		3	2	2	2	5	1	4	4	1	5	2	2	2	2		2	2
32	tennis	32	OBSERVa_PSS_TM1	32	10.5819	140.3	74.8	32.1	8.92	0.29		22.5	23			2	1			3	9.5	15				3	1			1	1		3	2	2	1	5	2	4	4	1	5	2	1	1	1		1	1
36	tennis	36	OBSERVa_PSS_TM1	36	10.6421	148.8	78.3	38.6	11.02	0.29		24	22.5			2	1			3	14	14.5				3	1			1	1		3	2	1	2	5	1	4	4	1	5	3	2	1	1		2	1
22	tennis	22	OBSERVa_PSS_TM1	22	10.6681	147.6	74.2	32.4	10.84	0.29		22.5	22.5			2	1			3	12	14.5				3	1			2	1		3	2	2	2	5	2	4	4	1	5	1	2	1	1		2	1
19	tennis	19	OBSERVa_PSS_TM1	19	10.6791	147.2	76.6	39.2	9.27	0.28		22.5	22.5			2	1			3	12	15				3	1			1	1		2	1	1	1	4	2	3	2	1	3	1	1	1	1		1	1
17	tennis	17	OBSERVa_PSS_TM1	17	10.8187	142.4	76.7	33.7	10.54	0.28		23	23			2	1			3	13.5	15				3	1			2	1		2	2	2	2	5	2	4	4	1	5	2	1	1	1		2	2
20	tennis	20	OBSERVa_PSS_TM1	20	10.8434	152.5	78.8	41.4	10.69	0.28		22.5	23.5			2	1			3	13.5	14.5				3	2			2	1		3	2	2	2	5	2	4	4	1	5	2	2	1	1		2	1
62	tennis	105	OBSERVa_PSS_TM1	105	10.8918	144.9	74.7	37.5	10.01	0.28		22	22			2	1			3	17	16.5				3	2			2	1		3	1	1	2	4	1	4	4	1	4	1	1	1	1		2	1
87	tennis	149	OBSERVa_PSS_TM1	149	10.9357	135.6	74.4	28.8	11.1	0.28		19	18			2	1			3						3	2			2	1		3	2	1	2	5	2	4	4	1	5	2	1	1	2		2	2
69	tennis	123	OBSERVa_PSS_TM1	123	10.9726	140	73	39.6	9.87	0.28		24	24			2	1			3	17.5	17.5				3	2			2	1		3	2	2	2	4	2	4	4	1	5	2	1	1	1		2	2
95	tennis	157	OBSERVa_PSS_TM1	157	10.9726	139.4	71.3	31.5	12.44	0.28		21.5	20			2	1			3						3	2			2	1		3	2	2	2	5	2	4	4	1	5	2	2	1	2		2	2
94	tennis	156	OBSERVa_PSS_TM1	156	10.9781	144.7	75.5	43.6	10.74	0.29		16.5	17			2	1			2						3	2			2	1		3	2	2	2	4	2	4	4	1	5	3	2	1	1		2	2
66	tennis	109	OBSERVa_PSS_TM1	109	11.0383	156.1	81.2	45	12.23	0.28		24	24			2	1	1		3	19	17				3	1			2	1		3	1	1	2	5	1	4	4	1	5	3	2	1	1		2	2
23	tennis	23	OBSERVa_PSS_TM1	23	11.126	142.4	76.7	33.7	10.3	0.29		23	24.5			1	1	1		3	15	16.5				3	1			2	1		3	2	2	2	4	1	4	4	1	5	2	2	1	1		2	1
10	tennis	10	OBSERVa_PSS_TM1	10	11.2067	149.1	79.4	39.9	11.69	0.29		26	27			2	1	1		3	15.5	17.5				3	1			2	1		3	2	2	2	5	1	4	4	1	5	3	2	1	1		2	2
71	tennis	125	OBSERVa_PSS_TM1	125	11.2286	140	72.3	33	9.29	0.29		22	22			2	1	1		3	16	16				3	1			2	1		3	2	1	1	4	1	4	3	1	5	2	1	1	1		1	1
83	tennis	145	OBSERVa_PSS_TM1	145	11.2396	143.7	74.7	32.8	9.41	0.29		18	18.5			2	1	1		3						2	1			1	1		3	2	1	1	4	1	4	4	1	5	1	1	1	1		2	1
38	tennis	38	OBSERVa_PSS_TM1	38	11.3204	150.2	79.1	34.3	12.38	0.29		22	22			2	1	1		3	15.5	16				3	2			2	2		3	2	2	2	5	2	4	4	1	5	3	1	1	1		2	1
84	tennis	146	OBSERVa_PSS_TM1	146	11.3765	140.1	74.5	34.1	12.56	0.29		19.5	20.5			2	1	1		3						3	2			2	2		3	2	2	2	5	2	4	4	2	5	2	2	1	2		2	2
85	tennis	147	OBSERVa_PSS_TM1	147	11.4203	150.6	83.9	33.7	11.84	0.29		21	20			2	1	1		3						3	1			2	1		3	1	2	2	5	1	4	4	2	5	3	1	1	1		2	1
65	tennis	108	OBSERVa_PSS_TM1	108	11.5613	160.6	81.5	47	12.7	0.3		26.5	26				1	1		3						3	2			2	1		3	2	2	2	5	2	4	4	1	5	3	1	1	1		2	1
57	tennis	100	OBSERVa_PSS_TM1	100	11.5654	146.4	75.5	37.5	9.54	0.29		24.5	25				1	1		3	11.5	13				3	1			2	1		2	1	1	2	4	1	4	2	1	4	1	1	2	1		2	1
12	tennis	12	OBSERVa_PSS_TM1	12	11.6079	143.2	76.7	33.7	10.9	0.3		24	24				1	1		3	11	14.5				3	1			2	1		3	2	1	2	5	1	4	4	1	5	2	2	1	1		2	2
92	tennis	154	OBSERVa_PSS_TM1	154	11.6249	148.9	74.7	37	12.18	0.3		19	18				1	1		3						3	2			2	2		3	2	1	2	5	2	4	4	1	5	3	2	1	1		2	2
68	tennis	122	OBSERVa_PSS_TM1	122	11.6564	151.8	77.5	47.5	12.46	0.29		27	25				1	1		3	19	18				3	1			2	1		3	2	1	2	5	2	4	4	1	5	2	1	1	1		2	2
9	tennis	9	OBSERVa_PSS_TM1	9	11.6654	144.4	73.6	39.5	10.95	0.3		24	24				1	2		3	13.5	15.5				3	1			2	1		2	1	2	2	5	1	4	4	1	5	3	1	1	1		2	2
11	tennis	11	OBSERVa_PSS_TM1	11	11.7106	144.4	74.3	34.2	10.69	0.3		22	21.5				1	1		3	13	14				3	1			2	1		3	2	1	1	5	1	4	4	1	5	3	1	1	1		2	2
13	tennis	13	OBSERVa_PSS_TM1	13	11.7434	149.8	76.1	40.3	12.16	0.3		24.4	23.5				1	1		3	17.5	18.5				3	2			2	1		3	2	2	2	5	2	4	4	1	5	3	1	2	2		2	2
91	tennis	153	OBSERVa_PSS_TM1	153	11.7892	150.9	76.1	39	11.3	0.3		18.5	19				1	1		3	16.5	15.5				3	2			2	1		1	2	2	1	5	2	4	4	1	5	2	2	2	1		2	2
14	tennis	14	OBSERVa_PSS_TM1	14	12.0643	160.1	82.9	53.4	13.81	0.3		26.5	29				1	2		3	16	15.5				3	2			2	2		2	2	1	2	5	2		4	1	5	3	2	2	2		2	2
39	tennis	39	OBSERVa_PSS_TM1	39	12.0917	163.1	84.8	54	14.22	0.29		29.5	27.5				2	2		3	18	18.5				3	2			2	2		2	2	2	2	5	2		4	2	5	3	2	2	2		2	2
58	tennis	101	OBSERVa_PSS_TM1	101	12.2232	153.3	78.2	38.5	12.7	0.3		27	27				1	1		3	10.5	14				3	1			2	2		3	2	1	2	5	2		4	1	5	3	2	1	2		2	2
59	tennis	102	OBSERVa_PSS_TM1	102	12.3026	174.3	89.5	68	14.22	0.31		30	27.5				3	2		3	13.5	14.5				3	2			2	2		2	2	1	2	5	2		4	2	5	3	2	2	2		2	2
67	tennis	110	OBSERVa_PSS_TM1	110	12.3026	161.6	80.6	45.5	12.86	0.3		26.5	25				1	1		3	17.5	15.5				3	2			2	2		3	2	2	2	5	2		4	1	5	3	2	1	1		2	2
88	tennis	150	OBSERVa_PSS_TM1	150	12.3231	156.5	78.8	42.6	13.37	0.3		23	22				1	1		3						3	2			2	2		2	2	2	2	5	2		4	2	5	3	2	2	2		2	2
89	tennis	151	OBSERVa_PSS_TM1	151	12.345	157.5	81.8	62.8	12.34	0.3		21.5	20				1	1		3						3	2			2	1		3	2	2	2	5	2		4	1	5	3	2	1	2		2	2
64	tennis	107	OBSERVa_PSS_TM1	107	12.4956	144	75.5	35.5	9.99	0.3		23	23				1	1		3						3	1			2	1		2	2	2	1	5	1		4	1	5	2	1	1	1		2	1
81	tennis	143	OBSERVa_PSS_TM1	143	12.5578	150.6	79.9	35.8	11.68	0.32							1	1		3	16	16.5				3	2			2	1		3	2	2	2	5	1			1	5	3	2	1	2		2	2
86	tennis	148	OBSERVa_PSS_TM1	148	12.5674	153.8	80.4	42.9	13.33	0.31							1	1		3						3	2			2	2		1	1	1	2	5	2			2	5	3	2	1	2		2	1
48	tennis	48	OBSERVa_PSS_TM1	48	12.6577	159.6	81.1	50.9	13.19	0.31							2	1		3	15	15.5				3	2			2	2		2	2	2	2	5	2			1	5	3	2	1	2		2	1
30	tennis	30	OBSERVa_PSS_TM1	30	12.6681	167.9	82	46.2	12.95	0.31							2	1		3	18	18.5				3	2			2	2		1	1	2	2	5	2			1	5	3	2	2	1		2	2
27	tennis	27	OBSERVa_PSS_TM1	27	12.6928	159	81.3	44.3	11.96	0.31							1	1		3	14	14				3	1			2	1		2	2	2	2	5	2			2	5	3	2	1	1		2	1
70	tennis	124	OBSERVa_PSS_TM1	124	12.7809	149.5	78	36.2	13.02	0.31							1	1		3	16.5	15.5				3	1			2	2		3	2	2	2	5	1			2	5	3	2	2	2		2	2
28	tennis	28	OBSERVa_PSS_TM1	28	12.8215	151.7	80.7	51.5	12.43	0.31							1	1		3	16	17.5				3	2			2	2		3	2	2	2	5	2			1	5	3	2	2	1		2	2
90	tennis	152	OBSERVa_PSS_TM1	152	12.8754	159.4	79.9	44.4	13.95	0.31							1	1		3						3	2			2	2		3	2	2	2	5	2			2	5	3	2	2	2		2	2
29	tennis	29	OBSERVa_PSS_TM1	29	12.8844	151.7	80.7	51.5	11.92	0.31							1	1		3	19.5	20				3	1			2	2		2	1	2	2	5	2			1	5	3	2	2	2		2	1
79	tennis	133	OBSERVa_PSS_TM1	133	12.9357	146	74	37.6	14.78	0.29							1	2		3	18.5	17				3	2			2	2		3	2	2	2	5	2			2	5	3	2	1	2		2	2
76	tennis	130	OBSERVa_PSS_TM1	130	12.9466	168.2	83	50.4	14.9	0.29							2	2		3	13	12.5				3	2			2	2		2	2	2	2	5	2			2	5	3	2	2	2		2	2
52	tennis	95	OBSERVa_PSS_TM1	95	12.9863	164.1	85.9	48.5	14.54	0.29							2	2		3						3	2			2	2		3	2	2	2	5	2			1	5	3	2	2	2		2	2
47	tennis	47	OBSERVa_PSS_TM1	47	13.0671	158.7	81.8	41.6	13.08	0.33							2	1		3	15.5	15.5					2			2	1		2	2	2	2	5	2			1	5	3	2	2	2		2	2
82	tennis	144	OBSERVa_PSS_TM1	144	13.1616	152.2	77.6	45	12.82	0.33							1	1		3							1			2	1		3	2	2	2	5	2			2	5	3	2	2	2		2	1
45	tennis	45	OBSERVa_PSS_TM1	45	13.2648	187	94	72	14.56	0.31							2	2		3	21	19.5					2			2	2		2	2	2	2	5	2			1	5	3	2	2	2		2	2
3	tennis	3	OBSERVa_PSS_TM1	3	13.2889	170	91	58.4	15.74	0.28							1	2		3	19	18.5					2			2	2		3	2	2	2	5	2			2	5	3	2	2	2		2	2
75	tennis	129	OBSERVa_PSS_TM1	129	13.3423	159.2	78.5	55	15.51	0.27							2	3		3	12	12					2			2	2		3	2	2	2	5	2			2	5	3	2	2	2		2	1
61	tennis	104	OBSERVa_PSS_TM1	104	13.3806	169.3	87.9	65.5	14.51	0.31							1	2		3	18	16.5					1			2	2		3	2	2	2	5	2			2	5	3	2	2	2		2	2
72	tennis	126	OBSERVa_PSS_TM1	126	13.4469	158.3	81.6	44.5	14.39	0.31							2	2		3	6	15					2			2	2		3	2	2	2	5	2			1	5	2	2	1	2		2	2
2	tennis	2	OBSERVa_PSS_TM1	2	13.5066	167.8	83.8	56.6	14.83	0.29							2	2	1	3							2				2				2	2	5	2			1	5	3	2	2	2		2	2
96	tennis	158	OBSERVa_PSS_TM1	158	13.5518	176.6	89.1	65	15.31	0.3							2	3	2	3							2				2				2	2	5	2			2	5	3	2	2	2		2	2
73	tennis	127	OBSERVa_PSS_TM1	127	13.5605	159.2	81.4	42.8	14.8	0.32							2	2	1	3							2				2				2	2	5	2			2	5	3	2	2	2		2	1
1	tennis	1	OBSERVa_PSS_TM1	1	13.6079	171	90.6	72.9	15.98	0.27							2	2	2	3							2				2				2	2	5	2			2	5	3	2	2	2		2	2
4	tennis	4	OBSERVa_PSS_TM1	4	13.6654	175.8	89.4	58.4	14.69	0.33							2	2	1	3							2				2				2	2	5	2			2	5	3	2	2	2		2	2
54	tennis	97	OBSERVa_PSS_TM1	97	13.6818	161.1	84.4	62.5	13.65	0.36							1	1	1	3							2				2				2	2	5	2			2	5	3	2	1	2		2	2
77	tennis	131	OBSERVa_PSS_TM1	131	13.7741	154.2	76.1	40.5	13.8	0.36							1	1	1	3							2				2				2	2	5	2			2	5	3	2	2	2		2	2
46	tennis	46	OBSERVa_PSS_TM1	46	13.7796	173	90.2	54.7	15.35	0.28							3	2	1	3							2				2				1	2	5	2			1	5	3	2	2	2		2	2
93	tennis	155	OBSERVa_PSS_TM1	155	13.9357	165	80.5	55	15.26	0.31							2	2	1	3							2				2				2	2	5	2			2	5	3	2	2	2		2	2
6	tennis	6	OBSERVa_PSS_TM1	6	13.948	162.2	83	52.7	13.51	0.36							2	1	1	3							2				2				2	2	5	2			2		3	2	1	2		2	2
97	tennis	159	OBSERVa_PSS_TM1	159	14.0671	168	86.5	60	14.55	0.33							2	2	1	3							2				2				2	2		2			2		3	2	2	2		2	2
44	tennis	44	OBSERVa_PSS_TM1	44	14.1867	169.6	86.7	53.8	14.23	0.35							2	2	1	3							2				2				2	2		2			1		3	2	2	2		2	2
41	tennis	41	OBSERVa_PSS_TM1	41	14.2484	181.9	94.6	68.4	16.06	0.27							2	2	1	3							2				2				2	2		2			2		3	2	2	2		2	2
78	tennis	132	OBSERVa_PSS_TM1	132	14.3401	178.2	86.5	61.3	16.35	0.29							2	3	2	3							2				2				2	2		2			2		3	2	2	2		2	2
7	tennis	7	OBSERVa_PSS_TM1	7	14.371	168.3	89.2	62.1	15.7	0.26							2	2	1	3							2				2				2	2		2			2		3	2	1	2		2	2
40	tennis	40	OBSERVa_PSS_TM1	40	14.6454	172.1	94.4	66.7	16.9	0.33							3	3	2								2				2				2			2			2		3	2	2	2		2	2
63	tennis	106	OBSERVa_PSS_TM1	106	14.6544	158.4	80.7	46	13.47	0.38							2	1	1								2				2				2			2			1		3	2	2	2		2	2
5	tennis	5	OBSERVa_PSS_TM1	5	14.7215	164	86.6	49.4	14.06	0.37							2	1	1								2				2				2			2			1		3	2	2	2		2	2
8	tennis	8	OBSERVa_PSS_TM1	8	14.7681	179.9	91.9	58.2	13.95	0.37							2	2	1								2				2				2			2			2		3	2	2	2		2	2
55	tennis	98	OBSERVa_PSS_TM1	98	14.7955	161.1	85.5	48	17.24	0.38							3	3	2								2				2				2			2			2		3	2	2	2		2	2
60	tennis	103	OBSERVa_PSS_TM1	103	15.0082	176.1	92.6	56	17.29	0.39							3	3	2								2				2				2			2			2		3	2	2	2		2	1
74	tennis	128	OBSERVa_PSS_TM1	128	15.0753	164.8	86.4	47.3	15.35	0.29							2	2	1								2				2				2			2			2		3	2	2	2		2	1
42	tennis	42	OBSERVa_PSS_TM1	42	15.078	180.7	90.1	66.9	15.88	0.3							2	2	2								2				2				2			2			2		3	2	2	2		2	2
24	tennis	24	OBSERVa_PSS_TM1	24	15.2752	175.7	92	64.4	16.12	0.28							2	2	2								2				2				2			2			2		3	2	2	2		2	2
53	tennis	96	OBSERVa_PSS_TM1	96	15.2752	180.4	97.2	85.5	16.79	0.35							3	2	1								2				2				2			2			2		3	2	2	2		2	2
56	tennis	99	OBSERVa_PSS_TM1	99	15.3313	173.5	90.4	70.5	17	0.39							2	2	1								2				2				2			2			2		3	2	2	2		2	2
25	tennis	25	OBSERVa_PSS_TM1	25	15.6093	168.1	86.8	63.1	17.08	0.36							3	3	2				1				2								2										2	2		2	2
50	tennis	50	OBSERVa_PSS_TM1	50	15.6522	183.9	97.2	76.1	15.61	0.29							2	2	1				1				2								2										2	2		2	2
26	tennis	26	OBSERVa_PSS_TM1	26	15.7735	176.7	92.9	68.7	MATURE								4	4	3				2				2								2										2	2		2	2
43	tennis	43	OBSERVa_PSS_TM1	43	15.8576	167.1	87.2	52.2	14.94	0.31							1	2	1				1				2								2										2	2		2	2
49	tennis	49	OBSERVa_PSS_TM1	49	15.9521	193.14	99.2	77.4	17.46	0.41							3	3	3				1				2								2										2	2		2	2
51	tennis	94	OBSERVa_PSS_TM1	94	16.5545	170.1	91.5	58.5	17.51	0.41							3	3	2				1				2																		2	2
15	tennis	15	OBSERVa_PSS_TM1	15	16.7886	177.9	93.3	77.2	17.93	0.47							3	3	3				1				2																		2	2
16	tennis	16	OBSERVa_PSS_TM1	16	16.8379	183.6	91.9	71.2	17.13	0.39							4	3	2				1				2																		2	2
[truncated: 72 more columns]

## Sheet: OBSERVa_PSS_TM2
NORD TOTAL	SPORT	NORD_study	OBSERVER	RX_File_checked_MJCS	ch_age	stature_cm	Sit-height_cm	body_mass_kg	FELS_SA_PSS*TM2	FELS_se_PSS*TM2	FELS_R1_PSS*TM2	FELS_R2_EW_PSS*TM2	FELS_R2_MW_PSS*TM2	FELS_R3_PSS*TM2	FELS_R4_PSS*TM2	FELS_R5_PSS*TM2	FELS_R6_PSS*TM2	FELS_R7_PSS*TM2	FELS_R8_PSS*TM2	FELS_U1_PSS*TM2	FELS_U2_EW_PSS*TM2	FELS_U2_MW_PSS*TM2	FELS_U3_PSS*TM2	FELS_C1_PSS*TM2	FELS_C2_PSS*TM2	FELS_C3_PSS*TM2	FELS_C4_PSS*TM2	FELS_H1_PSS*TM2	FELS_H2_PSS*TM2	FELS_H3_PSS*TM2	FELS_H4_PSS*TM2	FELS_TRI1_PSS*TM2	FELS_TRI2_PSS*TM2	FELS_TRI3_PSS*TM2	FELS_TRI4_PSS*TM2	FELS_P1_PSS*TM2	FELS_L1_PSS*TM2	FELS_L2_PSS*TM2	FELS_S1_PSS*TM2	FELS_S2_PSS*TM2	FELS_S3_PSS*TM2	FELS_TPM1_PSS*TM2	FELS_TPM2_PSS*TM2	FELS_TPM3_PSS*TM2	FELS_TPM4_PSS*TM2	FELS_TPM5_PSS*TM2	FELS_TPD1_PSS*TM2	FELS_TPD2_PSS*TM2	FELS_TPD3_PSS*TM2
80	tennis	134	OBSERVa_PSS_TM2	134	8.68784	124.4	69.2	25.5	8.42	0.28						2				3	16.5	16.5				3	1		2	1			2	2	1	1	4	1	4	1	1	4	1	1	1	1	2	1	1
18	tennis	18	OBSERVa_PSS_TM2	18	9.88089	143.9	73.6	33.1	9.38	0.28						1				3	14	17.5				3	1		2	2	1		3	2	2	1	5	2	4	4	1	5	1	1	1	1	2	2	1
37	tennis	37	OBSERVa_PSS_TM2	37	10.2191	148	77.2	35.7	11.35	0.28						2	1			3	14	15.5				3	2			2	1		2	1	2	2	5	2	4	4	2	5	3	1	1	1		2	1
21	tennis	21	OBSERVa_PSS_TM2	21	10.3176	141.8	72.9	32.3	8.23	0.28						2	1			3	8.5	15				3	1			1	1		2	1	2	2	4	1	4	3	1	5	1	1	1	1		2	1
35	tennis	35	OBSERVa_PSS_TM2	35	10.3697	143.6	72.6	38.6	9.25	0.28						2	1			3	13.5	15.5				3	1			2	1		2	1	1	1	5	1	4	4	1	5	1	1	1	1		2	1
33	tennis	33	OBSERVa_PSS_TM2	33	10.3861	146.6	77	35.3	10.54	0.28						2	1			3	13.5	15.5				3	2			2	2		3	1	2	2	5	2	4	4	1	5	2	2	1	1		1	2
34	tennis	34	OBSERVa_PSS_TM2	34	10.3943	142.9	74	35.6	9.83	0.27						2	1			3	13.5	18				3	1			2	1		3	2	2	1	4	1	4	4	1	4	2	2	1	1		2	2
31	tennis	31	OBSERVa_PSS_TM2	31	10.4819	153.6	80.2	41.2	12.07	0.27						2	1			3	16.5	17				3	1			2	1		3	2	2	2	5	1	4	4	1	5	2	2	2	2		2	2
32	tennis	32	OBSERVa_PSS_TM2	32	10.5819	140.3	74.8	32.1	8.98	0.29						2	1			3	9.5	15				3	1			1	1		3	2	2	1	5	1	4	4	1	5	2	1	1	1		1	2
36	tennis	36	OBSERVa_PSS_TM2	36	10.6421	148.8	78.3	38.6	10.82	0.29						2	1			3	14	14.5				3	1			1	1		3	2	2	2	5	1	4	4	1	5	3	2	1	1		2	1
22	tennis	22	OBSERVa_PSS_TM2	22	10.6681	147.6	74.2	32.4	10.78	0.29						2	1			3	12	14.5				3	1			2	1		2	2	2	2	5	2	4	4	1	5	1	2	1	1		2	1
19	tennis	19	OBSERVa_PSS_TM2	19	10.6791	147.2	76.6	39.2	9.28	0.28						2	1			3	12	15				3	1			1	1		2	1	1	2	4	2	3	2	1	3	1	1	1	1		1	1
17	tennis	17	OBSERVa_PSS_TM2	17	10.8187	142.4	76.7	33.7	10.54	0.28						2	1			3	13.5	15				3	1			2	1		2	2	2	2	5	2	4	4	1	5	2	1	1	1		2	2
20	tennis	20	OBSERVa_PSS_TM2	20	10.8434	152.5	78.8	41.4	9.26	0.29						2	1			3	13.5	14.5				3	2			2	1		3	2	2	2	5	2	4	4	1	5	2	2	1	1		2	1
62	tennis	105	OBSERVa_PSS_TM2	105	10.8918	144.9	74.7	37.5	9.95	0.28						2	1			3	17	16.5				3	2			2	1		3	1	1	1	4	1	4	4	1	4	1	1	1	1		2	2
87	tennis	149	OBSERVa_PSS_TM2	149	10.9357	135.6	74.4	28.8	11.01	0.28						2	1			3						3	2			2	1		3	2	1	2	5	2	4	4	1	5	2	1	1	1		2	2
69	tennis	123	OBSERVa_PSS_TM2	123	10.9726	140	73	39.6	9.94	0.29						2	1			3	17.5	17.5				3	2			2	1		3	2	2	2	4	2	4	4	1	5	1	1	1	1		2	2
95	tennis	157	OBSERVa_PSS_TM2	157	10.9726	139.4	71.3	31.5	12.52	0.28						2	1			3						3	2			2	1		3	2	2	2	5	2	4	4	1	5	2	2	1	2		2	2
94	tennis	156	OBSERVa_PSS_TM2	156	10.9781	144.7	75.5	43.6	10.74	0.29						2	1			2						3	2			2	1		3	2	2	2	4	2	4	4	1	5	3	2	1	1		2	2
66	tennis	109	OBSERVa_PSS_TM2	109	11.0383	156.1	81.2	45	12.25	0.29						2	1	1		3	19	17				3	1			2	1		3	1	1	2	5	1	4	4	1	5	3	2	1	1		2	2
23	tennis	23	OBSERVa_PSS_TM2	23	11.126	142.4	76.7	33.7	10.21	0.29						2	1	1		3	15	16.5				3	1			2	1		3	2	2	2	4	1	4	4	1	5	2	2	1	1		2	1
10	tennis	10	OBSERVa_PSS_TM2	10	11.2067	149.1	79.4	39.9	11.82	0.29						2	1	1		3	15.5	17.5				3	1			2	2		3	2	2	2	5	1	4	4	1	5	3	2	1	1		2	2
71	tennis	125	OBSERVa_PSS_TM2	125	11.2286	140	72.3	33	9.24	0.29						2	1	1		3	16	16				3	1			2	1		3	2	1	1	4	2	4	3	1	5	1	1	1	1		1	1
83	tennis	145	OBSERVa_PSS_TM2	145	11.2396	143.7	74.7	32.8	9.42	0.29						2	1	1		3						3	1			1	1		3	2	1	1	4	1	4	4	1	5	1	1	1	1		1	2
38	tennis	38	OBSERVa_PSS_TM2	38	11.3204	150.2	79.1	34.3	12.32	0.29						2	1	1		3	15.5	16				3	2			2	2		3	2	2	2	5	2	4	4	1	5	3	1	1	2		1	1
84	tennis	146	OBSERVa_PSS_TM2	146	11.3765	140.1	74.5	34.1	12.7	0.29						2	1	1		3						3	2			2	2		3	2	2	2	5	2	4	4	2	5	2	2	1	1		2	2
85	tennis	147	OBSERVa_PSS_TM2	147	11.4203	150.6	83.9	33.7	11.74	0.29						2	1	1		3						3	1			2	1		2	1	2	2	5	1	4	4	2	5	3	1	1	1		2	2
65	tennis	108	OBSERVa_PSS_TM2	108	11.5613	160.6	81.5	47	13.01	0.3							1	1		3						3	2			2	1		3	2	2	2	5	2	4	4	1	5	3	2	1	1		2	2
57	tennis	100	OBSERVa_PSS_TM2	100	11.5654	146.4	75.5	37.5	9.62	0.29							1	1		3	11.5	13				3	1			2	1		2	1	1	2	4	1	4	2	1	4	1	1	1	2		2	1
12	tennis	12	OBSERVa_PSS_TM2	12	11.6079	143.2	76.7	33.7	10.93	0.3							1	1		3	11	14.5				3	1			2	1		3	2	1	2	5	1	4	4	1	5	2	2	1	2		2	2
92	tennis	154	OBSERVa_PSS_TM2	154	11.6249	148.9	74.7	37	12.27	0.3							1	1		3						3	2			2	2		3	2	1	2	5	2	4	4	2	5	3	2	1	1		2	2
68	tennis	122	OBSERVa_PSS_TM2	122	11.6564	151.8	77.5	47.5	12.44	0.29							1	1		3	19	18				3	1			2	1		3	2	2	2	5	2	4	4	1	5	2	2	1	1		2	2
9	tennis	9	OBSERVa_PSS_TM2	9	11.6654	144.4	73.6	39.5	10.93	0.3							1	1		3	13.5	15.5				3	1			2	1		2	1	2	1	5	1	4	4	1	5	3	2	1	1		2	2
11	tennis	11	OBSERVa_PSS_TM2	11	11.7106	144.4	74.3	34.2	10.53	0.3							1	1		3	13	14				3	1			2	1		3	2	1	1	5	1	4	4	1	5	3	1	1	1		2	2
13	tennis	13	OBSERVa_PSS_TM2	13	11.7434	149.8	76.1	40.3	12.25	0.3							1	1		3	17.5	18.5				3	2			2	1		3	2	2	2	5	1	4	4	1	5	3	1	2	2		2	2
91	tennis	153	OBSERVa_PSS_TM2	153	11.7892	150.9	76.1	39	11.29	0.3							1	1		3	16.5	15.5				3	2			2	1		1	2	2	1	5	2	4	4	1	5	2	2	2	1		2	2
14	tennis	14	OBSERVa_PSS_TM2	14	12.0643	160.1	82.9	53.4	13.71	0.3							2	1		3	16	15.5				3	1			2	2		2	2	1	2	5	2		4	2	5	3	2	2	2		2	2
39	tennis	39	OBSERVa_PSS_TM2	39	12.0917	163.1	84.8	54	13.87	0.3							2	1		3	18	18.5				3	2			2	2		2	2	2	2	5	2		4	2	5	3	2	2	2		2	2
58	tennis	101	OBSERVa_PSS_TM2	101	12.2232	153.3	78.2	38.5	12.56	0.3							1	1		3	10.5	14				3	1			2	2		2	2	1	2	5	2		4	1	5	3	2	1	1		2	2
59	tennis	102	OBSERVa_PSS_TM2	102	12.3026	174.3	89.5	68	14.35	0.3							3	2		3	13.5	14.5				3	2			2	2		3	2	1	2	5	2		4	2	5	3	2	2	2		2	2
67	tennis	110	OBSERVa_PSS_TM2	110	12.3026	161.6	80.6	45.5	12.88	0.3							1	1		3	17.5	15.5				3	2			2	2		3	2	2	2	5	2		4	1	5	3	2	1	1		2	2
88	tennis	150	OBSERVa_PSS_TM2	150	12.3231	156.5	78.8	42.6	13.19	0.3							1	1		3						3	2			2	2		2	2	2	2	5	2		4	2	5	3	2	1	2		2	2
89	tennis	151	OBSERVa_PSS_TM2	151	12.345	157.5	81.8	62.8	12.36	0.3							1	1		3						3	2			2	1		3	2	2	2	5	2		4	1	5	2	2	1	2		2	2
64	tennis	107	OBSERVa_PSS_TM2	107	12.4956	144	75.5	35.5	10.12	0.3							1	1		3						3	1			2	1		3	2	2	1	5	1		4	1	5	2	1	1	1		2	1
81	tennis	143	OBSERVa_PSS_TM2	143	12.5578	150.6	79.9	35.8	11.88	0.31							1	1		3	16	16.5				3	2			2	1		3	2	2	2	5	1			1	5	3	2	2	2		2	2
86	tennis	148	OBSERVa_PSS_TM2	148	12.5674	153.8	80.4	42.9	13.44	0.31							1	1		3						3	2			2	2		1	1	1	2	5	2			2	5	3	2	1	2		2	2
48	tennis	48	OBSERVa_PSS_TM2	48	12.6577	159.6	81.1	50.9	13.33	0.31							2	1		3	15	15.5				3	2			2	2		2	1	2	2	5	2			1	5	3	2	1	2		2	2
30	tennis	30	OBSERVa_PSS_TM2	30	12.6681	167.9	82	46.2	13.22	0.31							2	1		3	18	18.5				3	2			2	2		3	1	2	2	5	2			1	5	3	2	2	1		2	2
27	tennis	27	OBSERVa_PSS_TM2	27	12.6928	159	81.3	44.3	11.96	0.31							1	1		3	14	14				3	1			2	1		3	2	2	2	5	2			2	5	3	2	1	1		2	1
70	tennis	124	OBSERVa_PSS_TM2	124	12.7809	149.5	78	36.2	12.85	0.31							1	1		3	16.5	15.5				3	1			2	2		3	2	2	2	5	1			2	5	3	2	2	2		2	2
28	tennis	28	OBSERVa_PSS_TM2	28	12.8215	151.7	80.7	51.5	12.33	0.31							1	1		3	16	17.5				3	2			2	2		3	2	2	2	5	2			1	5	3	1	2	1		2	2
90	tennis	152	OBSERVa_PSS_TM2	152	12.8754	159.4	79.9	44.4	13.95	0.31							1	1		3						3	2			2	2		3	2	2	2	5	2			2	5	3	2	2	2		2	2
29	tennis	29	OBSERVa_PSS_TM2	29	12.8844	151.7	80.7	51.5	12.02	0.31							1	1		3	19.5	20				3	1			2	2		3	1	2	2	5	2			1	5	3	1	2	2		2	2
79	tennis	133	OBSERVa_PSS_TM2	133	12.9357	146	74	37.6	14.86	0.29							1	2		3	18.5	17				3	2			2	2		3	2	2	2	5	2			2	5	3	2	2	2		2	2
76	tennis	130	OBSERVa_PSS_TM2	130	12.9466	168.2	83	50.4	14.89	0.3							2	2		3	13	12.5				3	2			2	2		1	2	2	2	5	2			2	5	3	2	2	2		2	2
52	tennis	95	OBSERVa_PSS_TM2	95	12.9863	164.1	85.9	48.5	14.64	0.29							2	2		3						3	2			2	2		3	2	2	2	5	2			2	5	3	2	2	2		2	2
47	tennis	47	OBSERVa_PSS_TM2	47	13.0671	158.7	81.8	41.6	13.05	0.33							2	1		3	15.5	15.5					2			2	1		2	2	2	2	5	2			1	5	3	2	2	2		2	2
82	tennis	144	OBSERVa_PSS_TM2	144	13.1616	152.2	77.6	45	12.89	0.33							1	1		3							1			2	1		3	2	2	2	5	2			2	5	3	2	2	2		2	2
45	tennis	45	OBSERVa_PSS_TM2	45	13.2648	187	94	72	14.48	0.31							2	2		3	21	19.5					2			2	2		2	2	2	2	5	2			1	5	3	2	2	2		2	2
3	tennis	3	OBSERVa_PSS_TM2	3	13.2889	170	91	58.4	15.57	0.27							1	2		3	19	18.5					2			2	2		3	2	2	2	5	2			2	5	3	2	2	2		2	2
75	tennis	129	OBSERVa_PSS_TM2	129	13.3423	159.2	78.5	55	15.51	0.27							2	3		3	12	12					2			2	2		3	2	2	2	5	2			2	5	3	2	2	2		2	2
61	tennis	104	OBSERVa_PSS_TM2	104	13.3806	169.3	87.9	65.5	14.42	0.31							1	2		3	18	16.5					1			2	2		3	2	2	2	5	2			2	5	3	2	2	2		2	2
72	tennis	126	OBSERVa_PSS_TM2	126	13.4469	158.3	81.6	44.5	14.46	0.31							2	2		3	6	15					2			2	2		3	2	2	2	5	2			1	5	2	2	1	2		2	2
2	tennis	2	OBSERVa_PSS_TM2	2	13.5066	167.8	83.8	56.6	14.77	0.32							2	2	1	3							2				2				2	2	5	2			1	5	3	2	2	2		2	2
96	tennis	158	OBSERVa_PSS_TM2	158	13.5518	176.6	89.1	65	15.15	0.29							2	2	1	3							2				2				2	2	5	2			2	5	3	2	2	2		2	2
73	tennis	127	OBSERVa_PSS_TM2	127	13.5605	159.2	81.4	42.8	14.66	0.33							2	2	1	3							2				2				2	2	5	2			2	5	2	2	2	2		2	2
1	tennis	1	OBSERVa_PSS_TM2	1	13.6079	171	90.6	72.9	15.98	0.27							2	2	2	3							2				2				2	2	5	2			2	5	3	2	2	2		2	2
4	tennis	4	OBSERVa_PSS_TM2	4	13.6654	175.8	89.4	58.4	14.57	0.33							2	2	1	3							2				2				2	2	5	2			1	5	3	2	2	2		2	2
54	tennis	97	OBSERVa_PSS_TM2	97	13.6818	161.1	84.4	62.5	13.67	0.36							1	1	1	3							2				2				2	2	5	2			2	5	3	2	2	2		2	2
77	tennis	131	OBSERVa_PSS_TM2	131	13.7741	154.2	76.1	40.5	14.02	0.36							1	1	1	3							2				2				2	2	5	2			2	5	3	2	2	2		2	2
46	tennis	46	OBSERVa_PSS_TM2	46	13.7796	173	90.2	54.7	15.41	0.28							3	2	1	3							2				2				1	2	5	2			1	5	3	2	2	2		2	2
93	tennis	155	OBSERVa_PSS_TM2	155	13.9357	165	80.5	55	15.4	0.29							2	2	1	3							2				2				2	2	5	2			2	5	3	2	2	2		2	2
6	tennis	6	OBSERVa_PSS_TM2	6	13.948	162.2	83	52.7	13.51	0.36							2	1	1	3							2				2				2	2	5	2			2	5	3	2	1	2		2	2
97	tennis	159	OBSERVa_PSS_TM2	159	14.0671	168	86.5	60	14.66	0.33							2	2	1	3							2				2				2	2		2			2		3	2	2	2		2	2
44	tennis	44	OBSERVa_PSS_TM2	44	14.1867	169.6	86.7	53.8	14.16	0.36							2	1	1	3							2				2				2	2		2			2		3	2	2	2		2	2
41	tennis	41	OBSERVa_PSS_TM2	41	14.2484	181.9	94.6	68.4	15.89	0.26							2	2	1	3							2				2				2	2		2			2		3	2	2	2		2	2
78	tennis	132	OBSERVa_PSS_TM2	132	14.3401	178.2	86.5	61.3	16.58	0.32							2	3	2	3							2				2				2	2		2			2		3	2	2	2		2	2
7	tennis	7	OBSERVa_PSS_TM2	7	14.371	168.3	89.2	62.1	15.82	0.27							3	2	1	3							2				2				2	2		2			2		3	2	2	2		2	2
40	tennis	40	OBSERVa_PSS_TM2	40	14.6454	172.1	94.4	66.7	16.64	0.31							3	3	2								2				2				2			2			2		3	2	2	2		2	2
63	tennis	106	OBSERVa_PSS_TM2	106	14.6544	158.4	80.7	46	13.98	0.37							2	1	1								2				2				2			2			2		3	2	2	2		2	2
5	tennis	5	OBSERVa_PSS_TM2	5	14.7215	164	86.6	49.4	13.63	0.38							2	1	1								2				2				2			2			2		3	2	2	2		2	2
8	tennis	8	OBSERVa_PSS_TM2	8	14.7681	179.9	91.9	58.2	14.27	0.36							2	2	1								2				2				2			2			2		3	2	2	2		2	2
55	tennis	98	OBSERVa_PSS_TM2	98	14.7955	161.1	85.5	48	17.24	0.38							3	3	2								2				2				2			2			2		3	2	2	2		2	2
60	tennis	103	OBSERVa_PSS_TM2	103	15.0082	176.1	92.6	56	17.17	0.38							2	3	2								2				2				2			2			2		3	2	2	2		2	2
74	tennis	128	OBSERVa_PSS_TM2	128	15.0753	164.8	86.4	47.3	15.19	0.3							2	2	1								2				2				2			2			2		3	2	2	2		2	2
42	tennis	42	OBSERVa_PSS_TM2	42	15.078	180.7	90.1	66.9	15.88	0.3							2	2	2								2				2				2			2			2		3	2	2	2		2	2
24	tennis	24	OBSERVa_PSS_TM2	24	15.2752	175.7	92	64.4	16.12	0.28							2	2	2								2				2				2			2			2		3	2	2	2		2	2
53	tennis	96	OBSERVa_PSS_TM2	96	15.2752	180.4	97.2	85.5	16.9	0.36							3	2	1								2				2				2			2			2		3	2	2	2		2	2
56	tennis	99	OBSERVa_PSS_TM2	99	15.3313	173.5	90.4	70.5	17	0.39							2	2	1								2				2				2			2			2		3	2	2	2		2	2
25	tennis	25	OBSERVa_PSS_TM2	25	15.6093	168.1	86.8	63.1	17.28	0.38							3	3	2				1				2								2										2	2		2	2
50	tennis	50	OBSERVa_PSS_TM2	50	15.6522	183.9	97.2	76.1	15.52	0.28							2	2	1				1				2								2										2	2		2	2
26	tennis	26	OBSERVa_PSS_TM2	26	15.7735	176.7	92.9	68.7	MATURE								4	4	3				2				2								2										2	2		2	2
43	tennis	43	OBSERVa_PSS_TM2	43	15.8576	167.1	87.2	52.2	15.12	0.3							2	2	1				1				2								2										2	2		2	2
49	tennis	49	OBSERVa_PSS_TM2	49	15.9521	193.14	99.2	77.4	17.8	0.45							3	3	3				1				2								2										2	2		2	2
51	tennis	94	OBSERVa_PSS_TM2	94	16.5545	170.1	91.5	58.5	17.66	0.43							3	3	2				1				2																		2	2
15	tennis	15	OBSERVa_PSS_TM2	15	16.7886	177.9	93.3	77.2	17.72	0.44							3	3	3				1				2																		2	2
16	tennis	16	OBSERVa_PSS_TM2	16	16.8379	183.6	91.9	71.2	17.4	0.41							4	3	2				1				2																		2	2
[truncated: 72 more columns]

## Sheet: OBSERVb_MJCS_TM1
NORD_TOT	SPORT	NORD_study	OBSERVER	RX_File_checked_MJCS	ch_age	stature_cm	Sit-height_cm	body_mass_kg	FELS_SA_MJCS*TM1	FELS_se_MJCS*TM1	FELS_R1_MJCS*TM1	FELS_R2_EW_MJCS*TM1	FELS_R2_MW_MJCS*TM1	FELS_R3_MJCS*TM1	FELS_R4_MJCS*TM1	FELS_R5_MJCS*TM1	FELS_R6_MJCS*TM1	FELS_R7_MJCS*TM1	FELS_R8_MJCS*TM1	FELS_U1_MJCS*TM1	FELS_U2_EW_MJCS*TM1	FELS_U2_MW_MJCS*TM1	FELS_U3_MJCS*TM1	FELS_C1_MJCS*TM1	FELS_C2_MJCS*TM1	FELS_C3_MJCS*TM1	FELS_C4_MJCS*TM1	FELS_H1_MJCS*TM1	FELS_H2_MJCS*TM1	FELS_H3_MJCS*TM1	FELS_H4_MJCS*TM1	FELS_TRI1_MJCS*TM1	FELS_TRI2_MJCS*TM1	FELS_TRI3_MJCS*TM1	FELS_TRI4_MJCS*TM1	FELS_P1_MJCS*TM1	FELS_L1_MJCS*TM1	FELS_L2_MJCS*TM1	FELS_S1_MJCS*TM1	FELS_S2_MJCS*TM1	FELS_S3_MJCS*TM1	FELS_TPM1_MJCS*TM1	FELS_TPM2_MJCS*TM1	FELS_TPM3_MJCS*TM1	FELS_TPM4_MJCS*TM1	FELS_TPM5_MJCS*TM1	FELS_TPD1_MJCS*TM1	FELS_TPD2_MJCS*TM1	FELS_TPD3_MJCS*TM1
267	tennis	134	OBSERVb_MJCS_TM1	134	8.68784	124.4	69.2	25.5	8.19	0.28						1				3	10	12				2	1		2	1			2	1	1	1	4	1	4	2	1	3	1	1	1	1	2	1	1
152	tennis	18	OBSERVb_MJCS_TM1	18	9.88089	143.9	73.6	33.1	9.25	0.27						1				3	14	17.5				3	1		2	2	1		2	2	2	1	4	1	4	3	2	4	1	1	1	1	2	2	1
171	tennis	37	OBSERVb_MJCS_TM1	37	10.2191	148	77.2	35.7	11.44	0.28						2	1			2	14	15.5				3	2			2	2		2	1	2	1	5	2	4	4	2	4	3	2	2	2		2	1
155	tennis	21	OBSERVb_MJCS_TM1	21	10.3176	141.8	72.9	32.3	8.1	0.28						1	1			2	8.5	15				3	1			1	1		2	1	2	1	4	1	4	3	1	4	1	1	1	1		2	1
169	tennis	35	OBSERVb_MJCS_TM1	35	10.3697	143.6	72.6	38.6	9.09	0.27						1	1			2	13.5	15.5				3	1			2	1		2	1	1	1	5	1	4	3	1	3	1	1	1	1		1	1
167	tennis	33	OBSERVb_MJCS_TM1	33	10.3861	146.6	77	35.3	10.96	0.28						2	1			2	13.5	15.5				3	2			2	2		3	2	2	2	5	2	4	4	2	4	2	2	2	1		1	1
168	tennis	34	OBSERVb_MJCS_TM1	34	10.3943	142.9	74	35.6	10.03	0.27						2	1			2	13.5	18				3	1			2	1		3	2	2	1	4	2	4	3	1	4	3	2	2	1		2	1
165	tennis	31	OBSERVb_MJCS_TM1	31	10.4819	153.6	80.2	41.2	12.01	0.27						2	1			2	16.5	17				3	1			2	1		3	2	2	2	5	1	4	4	2	4	3	2	2	2		2	2
166	tennis	32	OBSERVb_MJCS_TM1	32	10.5819	140.3	74.8	32.1	10.56	0.28						2	1			2	9.5	15				3	1			1	1		1	1	2	1	5	1	4	4	1	4	2	1	1	1		2	1
170	tennis	36	OBSERVb_MJCS_TM1	36	10.6421	148.8	78.3	38.6	10.7	0.28						2	1			2	14	14.5				2	1			1	1		3	1	2	1	4	1	4	4	1	5	3	2	2	1		2	2
156	tennis	22	OBSERVb_MJCS_TM1	22	10.6681	147.6	74.2	32.4	10.58	0.29						1	1			2	12	14.5				3	1			2	1		1	2	2	1	5	2	4	4	1	4	1	2	2	1		2	2
153	tennis	19	OBSERVb_MJCS_TM1	19	10.6791	147.2	76.6	39.2	9.88	0.29						1	1			3	12	15				2	1			1	1		2	1	2	1	3	2	3	2	1	3	1	1	1	1		2	2
151	tennis	17	OBSERVb_MJCS_TM1	17	10.8187	142.4	76.7	33.7	10.75	0.28						2	1			2	13.5	15				3	1			2	1		2	1	2	2	5	2	4	4	1	5	2	2	1	1		2	2
154	tennis	20	OBSERVb_MJCS_TM1	20	10.8434	152.5	78.8	41.4	10.85	0.29						2	1			2	13.5	14.5				3	2			2	1		3	2	2	1	4	2	4	4	1	4	2	2	2	2		2	2
238	tennis	105	OBSERVb_MJCS_TM1	105	10.8918	144.9	74.7	37.5	9.83	0.28						2	1			3	12	14				3	2			2	1		3	1	1	1	4	1	4	4	1	4	1	1	1	1		2	1
282	tennis	149	OBSERVb_MJCS_TM1	149	10.9357	135.6	74.4	28.8	10.88	0.28						2	1			3	11	12				3	2			2	1		3	2	1	2	4	2	4	4	1	5	2	1	1	2		2	2
256	tennis	123	OBSERVb_MJCS_TM1	123	10.9726	140	73	39.6	9.44	0.28						2	1			3	13	15				3	1			2	1		3	1	1	1	4	1	4	4	1	4	1	1	1	1		1	1
290	tennis	157	OBSERVb_MJCS_TM1	157	10.9726	139.4	71.3	31.5	12.31	0.28						2	2			3	11	12				3	2			2	1		3	2	2	2	4	1	4	4	1	5	2	2	1	2		2	2
289	tennis	156	OBSERVb_MJCS_TM1	156	10.9781	144.7	75.5	43.6	10.43	0.28						2	1			3	10.5	11.5				3	1			2	1		3	2	2	2	4	1	4	4	1	5	3	1	1	1		2	1
242	tennis	109	OBSERVb_MJCS_TM1	109	11.0383	156.1	81.2	45	11.86	0.29						2	1	1		3	14	14				3	1			2	1		3	1	1	2	5	1	4	4	1	5	3	1	1	1		2	2
157	tennis	23	OBSERVb_MJCS_TM1	23	11.126	142.4	76.7	33.7	10.48	0.29						1	1	1		2	15	16.5				3	1			2	1		2	2	2	2	4	1	4	2	1	4	2	2	2	1		2	1
144	tennis	10	OBSERVb_MJCS_TM1	10	11.2067	149.1	79.4	39.9	11.67	0.29						1	1	1		3	15.5	17.5				3	1			2	1		2	2	2	2	5	2	4	4	1	4	3	2	1	1		2	2
258	tennis	125	OBSERVb_MJCS_TM1	125	11.2286	140	72.3	33	9.46	0.29						2	1	1		3	10	14				2	1			2	1		3	1	2	1	4	1	4	3	1	5	1	2	1	1		2	1
278	tennis	145	OBSERVb_MJCS_TM1	145	11.2396	143.7	74.7	32.8	9.87	0.29						2	1	1		3	9.5	12				3	1			1	1		3	2	2	1	4	1	4	4	1	5	2	1	1	1		2	2
172	tennis	38	OBSERVb_MJCS_TM1	38	11.3204	150.2	79.1	34.3	12.91	0.29						2	1	1		3	15.5	16				3	2			2	2		3	2	2	2	5	2	4	4	1	5	3	1	2	1		2	1
279	tennis	146	OBSERVb_MJCS_TM1	146	11.3765	140.1	74.5	34.1	12.32	0.29						2	1	1		3	11	11.5				3	1			2	1		3	2	2	2	5	2	4	4	2	5	2	1	1	1		2	2
280	tennis	147	OBSERVb_MJCS_TM1	147	11.4203	150.6	83.9	33.7	11.67	0.29						2	1	1		3	12	12				3	1			2	1		2	2	2	2	5	2	4	4	2	5	3	1	1	1		2	1
241	tennis	108	OBSERVb_MJCS_TM1	108	11.5613	160.6	81.5	47	12.42	0.3							1	1		3	18	19				3	2			2	2		3	2	2	2	5	1	4	4	1	5	3	1	1	1		1	1
233	tennis	100	OBSERVb_MJCS_TM1	100	11.5654	146.4	75.5	37.5	9.31	0.29							1	1		3	14	15				3	1			2	1		2	1	1	1	4	1	4	2	1	4	1	1	1	1		1	1
146	tennis	12	OBSERVb_MJCS_TM1	12	11.6079	143.2	76.7	33.7	11.51	0.3							1	1		3	11	14.5				3	1			2	1		3	2	2	2	5	1	4	4	1	5	3	2	2	1		2	2
287	tennis	154	OBSERVb_MJCS_TM1	154	11.6249	148.9	74.7	37	12.36	0.3							1	1		3	11.5	13				3	2			2	1		3	2	1	2	5	2	4	4	1	5	3	2	1	2		2	2
255	tennis	122	OBSERVb_MJCS_TM1	122	11.6564	151.8	77.5	47.5	12.39	0.29							1	1		3	16	16				3	1			2	2		3	1	2	2	5	1	4	4	1	5	2	1	1	1		2	1
143	tennis	9	OBSERVb_MJCS_TM1	9	11.6654	144.4	73.6	39.5	11.59	0.3							1	1		3	13.5	15.5				3	1			2	2		1	2	2	2	5	2	4	4	1	5	3	2	2	1		2	2
145	tennis	11	OBSERVb_MJCS_TM1	11	11.7106	144.4	74.3	34.2	10.37	0.3							1	1		2	13	14				3	1			2	1		3	1	1	1	5	1	4	4	1	4	3	1	1	1		2	1
147	tennis	13	OBSERVb_MJCS_TM1	13	11.7434	149.8	76.1	40.3	12.29	0.3							1	1		3	17.5	18.5				2	2			2	1		3	2	2	2	5	2	4	4	1	5	3	2	2	2		2	2
286	tennis	153	OBSERVb_MJCS_TM1	153	11.7892	150.9	76.1	39	11.11	0.3							1	1		3	10.5	11.5				3	2			2	1		2	2	2	1	4	2	4	4	1	5	2	1	1	1		2	1
148	tennis	14	OBSERVb_MJCS_TM1	14	12.0643	160.1	82.9	53.4	13.78	0.3							2	1		3	16	15.5				3	1			2	2		1	1	2	2	5	2		4	1	5	3	2	2	2		2	2
173	tennis	39	OBSERVb_MJCS_TM1	39	12.0917	163.1	84.8	54	13.79	0.3							2	1		3	18	18.5				3	2			2	2		2	1	2	1	5	2		4	2	5	3	1	1	2		2	2
234	tennis	101	OBSERVb_MJCS_TM1	101	12.2232	153.3	78.2	38.5	11.91	0.3							1	1		3	16	16.5				2	1			2	2		2	1	1	2	5	1		4	1	5	3	1	1	2		2	1
235	tennis	102	OBSERVb_MJCS_TM1	102	12.3026	174.3	89.5	68	13.85	0.32							1	1		3	18	17.5				3	2			2	2		3	2	1	2	5	1		4	2	5	3	2	2	1		2	2
243	tennis	110	OBSERVb_MJCS_TM1	110	12.3026	161.6	80.6	45.5	12.53	0.3							1	1		3	15	15				2	2			2	2		3	2	2	2	5	1		4	1	5	3	2	1	1		2	2
283	tennis	150	OBSERVb_MJCS_TM1	150	12.3231	156.5	78.8	42.6	13.32	0.3							1	1		3	13.5	13.5				3	2			2	2		2	2	2	2	5	2		4	2	5	3	2	1	2		2	1
284	tennis	151	OBSERVb_MJCS_TM1	151	12.345	157.5	81.8	62.8	12.3	0.3							2	1		3	11	12				3	2			2	1		3	2	2	2	4	1		4	1	5	2	2	1	2		2	2
240	tennis	107	OBSERVb_MJCS_TM1	107	12.4956	144	75.5	35.5	9.55	0.3							1	1		3	12	12.5				3	1			2	1		2	1	1	1	5	1		3	1	5	1	1	1	1		2	1
276	tennis	143	OBSERVb_MJCS_TM1	143	12.5578	150.6	79.9	35.8	11.95	0.31							1	1		3	9.5	10				3	2			2	1		3	2	2	2	5	2			1	5	3	2	1	2		2	2
281	tennis	148	OBSERVb_MJCS_TM1	148	12.5674	153.8	80.4	42.9	13.33	0.31							2	1		3	10	11.5				3	2			2	2		2	2	1	2	5	2			2	5	3	1	1	2		2	1
182	tennis	48	OBSERVb_MJCS_TM1	48	12.6577	159.6	81.1	50.9	13.19	0.31							2	1		3	15	15.5				3	2			2	2		2	1	2	1	5	2			1	5	3	2	2	2		2	2
164	tennis	30	OBSERVb_MJCS_TM1	30	12.6681	167.9	82	46.2	12.92	0.31							2	1		3	18	18.5				3	2			2	2		2	1	2	1	5	2			1	5	3	2	2	1		2	2
161	tennis	27	OBSERVb_MJCS_TM1	27	12.6928	159	81.3	44.3	12.58	0.31							2	1		3	14	14				3	1			2	2		3	2	2	2	5	2			2	5	3	2	2	1		2	1
257	tennis	124	OBSERVb_MJCS_TM1	124	12.7809	149.5	78	36.2	13.14	0.31							2	1		3	13	14				3	1			2	2		3	1	2	2	5	1			1	5	3	2	2	2		2	2
162	tennis	28	OBSERVb_MJCS_TM1	28	12.8215	151.7	80.7	51.5	12.49	0.31							2	1		3	16	17.5				3	2			2	2		3	2	2	2	5	2			1	5	3	2	2	1		2	2
285	tennis	152	OBSERVb_MJCS_TM1	152	12.8754	159.4	79.9	44.4	13.85	0.31							1	1		3	11.5	11.5				3	2			2	2		2	2	2	2	5	2			1	5	3	2	1	2		2	2
163	tennis	29	OBSERVb_MJCS_TM1	29	12.8844	151.7	80.7	51.5	12.54	0.31							2	1		2	19.5	20				3	1			2	2		2	1	2	2	5	2			2	5	3	2	2	2		2	2
266	tennis	133	OBSERVb_MJCS_TM1	133	12.9357	146	74	37.6	14.8	0.29							1	2		3	14	14				3	2			2	2		3	2	2	2	5	2			2	5	3	2	2	2		2	2
263	tennis	130	OBSERVb_MJCS_TM1	130	12.9466	168.2	83	50.4	14.55	0.32							2	1		3	17	16				2	2			2	2		2	2	2	1	5	2			2	5	3	2	2	2		2	2
228	tennis	95	OBSERVb_MJCS_TM1	95	12.9863	164.1	85.9	48.5	13.25	0.31							1	1		3	16	15				2	2			2	2		3	2	1	1	5	2			1	5	3	1	2	2		2	1
181	tennis	47	OBSERVb_MJCS_TM1	47	13.0671	158.7	81.8	41.6	12.84	0.33							2	1		3	15.5	15.5					2			2	1		2	2	2	2	5	2			1	5	3	2	1	2		2	2
277	tennis	144	OBSERVb_MJCS_TM1	144	13.1616	152.2	77.6	45	12.62	0.33							1	1		3	10	11					1			2	1		2	2	2	2	5	2			2	5	3	2	1	2		2	1
179	tennis	45	OBSERVb_MJCS_TM1	45	13.2648	187	94	72	14.82	0.3							3	2		3	21	19.5					2			2	2		3	2	2	2	5	2			1	5	3	2	2	2		2	2
137	tennis	3	OBSERVb_MJCS_TM1	3	13.2889	170	91	58.4	15.47	0.28							1	2		3	19	18.5					2			2	2		3	2	2	2	5	2			2	5	3	2	1	2		2	2
262	tennis	129	OBSERVb_MJCS_TM1	129	13.3423	159.2	78.5	55	15.88	0.38							3	3		3							2			2	2		3	2	2	2	5	2			2	5	3	2	2	2		2	2
237	tennis	104	OBSERVb_MJCS_TM1	104	13.3806	169.3	87.9	65.5	14.08	0.32							1	1		3	18	17.5					1			2	2		2	2	1	2	5	2			2	5	3	2	2	1		2	1
259	tennis	126	OBSERVb_MJCS_TM1	126	13.4469	158.3	81.6	44.5	14.8	0.31							3	2		3	14	14					2			2	2		3	2	2	2	5	2			2	5	1	2	1	2		2	2
136	tennis	2	OBSERVb_MJCS_TM1	2	13.5066	167.8	83.8	56.6	14.92	0.31							1	2	1	3							2				2				2	2	5	2			1	5	3	2	2	2		2	2
291	tennis	158	OBSERVb_MJCS_TM1	158	13.5518	176.6	89.1	65	14.56	0.32							2	1	1	3							2				2				2	2	5	2			1	5	3	2	1	2		2	1
260	tennis	127	OBSERVb_MJCS_TM1	127	13.5605	159.2	81.4	42.8	15.13	0.3							2	2	2	1							2				2				2	2	5	2			2	5	3	2	2	2		2	2
135	tennis	1	OBSERVb_MJCS_TM1	1	13.6079	171	90.6	72.9	16.21	0.29							2	2	2	3							2				2				2	2	5	2			2	5	3	2	2	2		2	2
138	tennis	4	OBSERVb_MJCS_TM1	4	13.6654	175.8	89.4	58.4	14.96	0.31							2	3	2	3							2				2				2	2	5	2			2	5	3	2	2	2		2	2
230	tennis	97	OBSERVb_MJCS_TM1	97	13.6818	161.1	84.4	62.5	13.14	0.36							1	1	1	3							1				2				1	2	5	2			2	5	3	1	1	2		2	2
264	tennis	131	OBSERVb_MJCS_TM1	131	13.7741	154.2	76.1	40.5	14.31	0.33							2	1	1	3							2				2				2	2	5	2			2	5	3	2	2	2		2	2
180	tennis	46	OBSERVb_MJCS_TM1	46	13.7796	173	90.2	54.7	15.98	0.29							3	2	2	3							2				2				2	2	5	2			2	5	3	2	2	2		2	2
288	tennis	155	OBSERVb_MJCS_TM1	155	13.9357	165	80.5	55	15.14	0.32							2	2	1	3							2				2				2	2	5	2			2	5	3	2	2	2		2	2
140	tennis	6	OBSERVb_MJCS_TM1	6	13.948	162.2	83	52.7	14.01	0.35							2	1	1	3							2				2				2	2	5	2			2	5	3	2	1	2		2	2
292	tennis	159	OBSERVb_MJCS_TM1	159	14.0671	168	86.5	60	14.22	0.35							2	1	1	3							2				2				2	2		2			2		3	2	2	2		2	2
178	tennis	44	OBSERVb_MJCS_TM1	44	14.1867	169.6	86.7	53.8	14.04	0.36							2	1	1	3							1				2				2	2		2			2		3	2	1	2		2	2
175	tennis	41	OBSERVb_MJCS_TM1	41	14.2484	181.9	94.6	68.4	16.04	0.28							2	2	1	3							2				2				2	2		2			2		3	2	2	2		2	2
265	tennis	132	OBSERVb_MJCS_TM1	132	14.3401	178.2	86.5	61.3	17.25	0.39							2	3	2	3							2				2				2	2		2			2		3	2	2	2		2	2
141	tennis	7	OBSERVb_MJCS_TM1	7	14.371	168.3	89.2	62.1	16.26	0.28							3	3	2	3							2				2				2	2		2			2		3	2	1	1		2	2
174	tennis	40	OBSERVb_MJCS_TM1	40	14.6454	172.1	94.4	66.7	17.37	0.38							3	3	2								2				2				2			2			2		3	2	2	2		2	2
239	tennis	106	OBSERVb_MJCS_TM1	106	14.6544	158.4	80.7	46	12.94	0.3							1	1	1								2				2				1			1			1		3	1	1	2		2	1
139	tennis	5	OBSERVb_MJCS_TM1	5	14.7215	164	86.6	49.4	14.51	0.36							2	3	1								2				2				2			2			2		3	2	2	2		2	2
142	tennis	8	OBSERVb_MJCS_TM1	8	14.7681	179.9	91.9	58.2	14.74	0.35							2	3	1								2				2				2			2			1		3	2	2	2		2	2
231	tennis	98	OBSERVb_MJCS_TM1	98	14.7955	161.1	85.5	48	17.24	0.38							3	3	2								2				2				2			2			2		3	2	2	2		2	2
236	tennis	103	OBSERVb_MJCS_TM1	103	15.0082	176.1	92.6	56	17.21	0.39							2	3	2								2				2				2			2			2		3	2	2	2		1	1
261	tennis	128	OBSERVb_MJCS_TM1	128	15.0753	164.8	86.4	47.3	15.97	0.27							2	3	2								2				2				2			2			2		3	2	2	2		2	2
176	tennis	42	OBSERVb_MJCS_TM1	42	15.078	180.7	90.1	66.9	16.03	0.29							2	2	2								2				2				2			2			2		3	2	2	2		2	2
158	tennis	24	OBSERVb_MJCS_TM1	24	15.2752	175.7	92	64.4	15.96	0.3							2	2	1								2				2				2			2			2		3	2	2	2		2	2
229	tennis	96	OBSERVb_MJCS_TM1	96	15.2752	180.4	97.2	85.5	17.17	0.37							3	3	2								2				2				2			2			2		3	2	2	2		2	2
232	tennis	99	OBSERVb_MJCS_TM1	99	15.3313	173.5	90.4	70.5	17.01	0.38							2	2	2								2				2				2			2			2		3	2	2	2		2	1
159	tennis	25	OBSERVb_MJCS_TM1	25	15.6093	168.1	86.8	63.1	17.98	0.47							3	3	2				2				2								2										2	2		2	2
184	tennis	50	OBSERVb_MJCS_TM1	50	15.6522	183.9	97.2	76.1	15.98	0.29							2	2	1				1				2								2										2	2		2	2
160	tennis	26	OBSERVb_MJCS_TM1	26	15.7735	176.7	92.9	68.7	MATURE								4	4	3				2				2								2										2	2		2	2
177	tennis	43	OBSERVb_MJCS_TM1	43	15.8576	167.1	87.2	52.2	14.56	0.35							1	2	1				1				2								2										2	2		2	2
183	tennis	49	OBSERVb_MJCS_TM1	49	15.9521	193.14	99.2	77.4	17.8	0.45							3	3	2				2				2								2										2	2		2	2
227	tennis	94	OBSERVb_MJCS_TM1	94	16.5545	170.1	91.5	58.5	17.44	0.4							3	3	2				1				2																		2	2
149	tennis	15	OBSERVb_MJCS_TM1	15	16.7886	177.9	93.3	77.2	17.51	0.4							3	3	2				2				2																		2	2
150	tennis	16	OBSERVb_MJCS_TM1	16	16.8379	183.6	91.9	71.2	MATURE								4	4	3				1				3																		2	2
[truncated: 72 more columns]

## Sheet: OBSERVb_MJCS_TM2
NORD_TOT	SPORT	NORD_study	OBSERVER	RX_File_checked_MJCS	ch_age	stature_cm	Sit-height_cm	body_mass_kg	FELS_SA_MJCS*TM2	FELS_se_MJCS*TM2	FELS_R1_MJCS*TM2	FELS_R2_EW_MJCS*TM2	FELS_R2_MW_MJCS*TM2	FELS_R3_MJCS*TM2	FELS_R4_MJCS*TM2	FELS_R5_MJCS*TM2	FELS_R6_MJCS*TM2	FELS_R7_MJCS*TM2	FELS_R8_MJCS*TM2	FELS_U1_MJCS*TM2	FELS_U2_EW_MJCS*TM2	FELS_U2_MW_MJCS*TM2	FELS_U3_MJCS*TM2	FELS_C1_MJCS*TM2	FELS_C2_MJCS*TM2	FELS_C3_MJCS*TM2	FELS_C4_MJCS*TM2	FELS_H1_MJCS*TM2	FELS_H2_MJCS*TM2	FELS_H3_MJCS*TM2	FELS_H4_MJCS*TM2	FELS_TRI1_MJCS*TM2	FELS_TRI2_MJCS*TM2	FELS_TRI3_MJCS*TM2	FELS_TRI4_MJCS*TM2	FELS_P1_MJCS*TM2	FELS_L1_MJCS*TM2	FELS_L2_MJCS*TM2	FELS_S1_MJCS*TM2	FELS_S2_MJCS*TM2	FELS_S3_MJCS*TM2	FELS_TPM1_MJCS*TM2	FELS_TPM2_MJCS*TM2	FELS_TPM3_MJCS*TM2	FELS_TPM4_MJCS*TM2	FELS_TPM5_MJCS*TM2	FELS_TPD1_MJCS*TM2	FELS_TPD2_MJCS*TM2	FELS_TPD3_MJCS*TM2
267	tennis	134	OBSERVb_MJCS_TM2	134	8.68784	124.4	69.2	25.5	8.42	0.28						2				3	10	12				3	1		2	1			2	2	1	1	4	1	4	2	1	4	1	1	1	1	2	1	1
152	tennis	18	OBSERVb_MJCS_TM2	18	9.88089	143.9	73.6	33.1	9.24	0.27						1				3	14	17.5				3	1		2	2	1		2	2	2	1	4	1	4	3	2	4	1	1	1	1	2	2	1
171	tennis	37	OBSERVb_MJCS_TM2	37	10.2191	148	77.2	35.7	11.49	0.28						2	1			3	14	15.5				3	2			2	1		2	1	2	1	5	2	4	4	2	5	3	2	2	2		2	1
155	tennis	21	OBSERVb_MJCS_TM2	21	10.3176	141.8	72.9	32.3	8.11	0.28						1	1			2	8.5	15				3	1			1	1		2	1	2	2	4	1	4	3	1	4	1	1	1	1		2	1
169	tennis	35	OBSERVb_MJCS_TM2	35	10.3697	143.6	72.6	38.6	9.27	0.28						2	1			3	13.5	15.5				3	1			2	1		2	1	1	1	5	1	4	4	1	4	1	1	1	1		1	1
167	tennis	33	OBSERVb_MJCS_TM2	33	10.3861	146.6	77	35.3	10.73	0.28						2	1			2	13.5	15.5				3	2			2	2		3	2	2	2	5	2	4	4	1	4	2	2	2	1		1	1
168	tennis	34	OBSERVb_MJCS_TM2	34	10.3943	142.9	74	35.6	9.97	0.27						2	1			3	13.5	18				3	1			2	1		3	2	2	1	4	1	4	3	1	4	2	2	1	1		2	2
165	tennis	31	OBSERVb_MJCS_TM2	31	10.4819	153.6	80.2	41.2	12.13	0.27						2	1			3	16.5	17				3	1			2	1		3	2	2	2	5	1	4	4	2	5	3	2	2	2		2	2
166	tennis	32	OBSERVb_MJCS_TM2	32	10.5819	140.3	74.8	32.1	9	0.29						2	1			2	9.5	15				3	1			1	1		2	2	2	1	5	1	4	4	1	5	2	1	1	1		1	2
170	tennis	36	OBSERVb_MJCS_TM2	36	10.6421	148.8	78.3	38.6	10.82	0.29						2	1			3	14	14.5				2	1			1	1		3	2	2	2	5	1	4	4	1	5	3	2	1	1		2	2
156	tennis	22	OBSERVb_MJCS_TM2	22	10.6681	147.6	74.2	32.4	10.78	0.29						1	1			3	12	14.5				3	1			2	1		2	2	2	1	5	2	4	4	1	5	1	2	1	1		2	1
153	tennis	19	OBSERVb_MJCS_TM2	19	10.6791	147.2	76.6	39.2	9.55	0.29						2	1			3	12	15				3	1			1	1		2	1	1	2	3	1	3	2	1	3	1	1	1	1		1	1
151	tennis	17	OBSERVb_MJCS_TM2	17	10.8187	142.4	76.7	33.7	10.53	0.28						2	1			3	13.5	15				3	1			1	1		2	1	2	2	5	2	4	4	1	5	2	1	1	1		2	2
154	tennis	20	OBSERVb_MJCS_TM2	20	10.8434	152.5	78.8	41.4	10.58	0.28						2	1			2	13.5	14.5				3	2			2	1		3	2	2	1	4	2	4	4	1	4	2	2	2	1		2	2
238	tennis	105	OBSERVb_MJCS_TM2	105	10.8918	144.9	74.7	37.5	9.95	0.28						2	1			3	12	14				3	2			2	1		3	1	1	1	4	1	4	4	1	4	1	1	1	1		2	2
282	tennis	149	OBSERVb_MJCS_TM2	149	10.9357	135.6	74.4	28.8	10.94	0.28						2	1			3	11	12				3	2			2	1		3	2	1	2	5	2	4	4	1	5	2	1	1	1		2	2
256	tennis	123	OBSERVb_MJCS_TM2	123	10.9726	140	73	39.6	9.75	0.29						2	1			3	13	15				3	1			2	1		3	1	1	2	4	2	4	4	1	5	1	1	1	1		1	2
290	tennis	157	OBSERVb_MJCS_TM2	157	10.9726	139.4	71.3	31.5	12.28	0.28						2	1			3	11	12				3	2			2	1		3	2	2	2	5	1	4	4	1	5	2	2	1	2		2	2
289	tennis	156	OBSERVb_MJCS_TM2	156	10.9781	144.7	75.5	43.6	10.5	0.28						2	1			3	10.5	11.5				3	2			2	1		3	2	2	2	4	1	4	4	1	5	3	1	1	1		2	1
242	tennis	109	OBSERVb_MJCS_TM2	109	11.0383	156.1	81.2	45	11.97	0.29						2	1	1		3	14	14				3	1			2	1		3	1	1	2	5	1	4	4	1	5	3	2	1	1		2	2
157	tennis	23	OBSERVb_MJCS_TM2	23	11.126	142.4	76.7	33.7	10.33	0.29						1	1	1		3	15	16.5				3	1			2	1		3	2	2	2	4	1	4	3	1	5	2	2	2	1		2	1
144	tennis	10	OBSERVb_MJCS_TM2	10	11.2067	149.1	79.4	39.9	11.64	0.29						2	1	1		3	15.5	17.5				3				2	1		2	2	2	2	5	1	4	4	1	5	3	2	1	1		2	2
258	tennis	125	OBSERVb_MJCS_TM2	125	11.2286	140	72.3	33	9.22	0.29						2	1	1		3	10	14				2	1			2	1		3	1	1	1	4	1	4	3	1	5	1	1	1	1		2	1
278	tennis	145	OBSERVb_MJCS_TM2	145	11.2396	143.7	74.7	32.8	9.6	0.29						2	1	1		3	9.5	12				3	1			1	1		3	2	2	1	4	1	4	4	1	5	1	1	1	1		1	2
172	tennis	38	OBSERVb_MJCS_TM2	38	11.3204	150.2	79.1	34.3	12.32	0.29						2	1	1		3	15.5	16				3	2			2	2		3	2	2	2	5	2	4	4	1	5	3	1	1	1		2	1
279	tennis	146	OBSERVb_MJCS_TM2	146	11.3765	140.1	74.5	34.1	12.54	0.29						2	1	1		3	11	11.5				3	1			2	2		3	2	2	2	5	2	4	4	2	5	2	2	1	1		2	2
280	tennis	147	OBSERVb_MJCS_TM2	147	11.4203	150.6	83.9	33.7	11.56	0.29						2	1	1		3	12	12				3	1			2	1		2	1	2	2	5	2	4	4	2	5	3	1	1	1		2	1
241	tennis	108	OBSERVb_MJCS_TM2	108	11.5613	160.6	81.5	47	12.62	0.3							1	1		3	18	19				3	2			2	1		3	2	2	2	5	1	4	4	1	5	3	2	1	1		1	2
233	tennis	100	OBSERVb_MJCS_TM2	100	11.5654	146.4	75.5	37.5	9.43	0.29							1	1		3	14	15				3	1			2	1		2	1	1	1	4	1	4	2	1	4	1	1	1	2		2	1
146	tennis	12	OBSERVb_MJCS_TM2	12	11.6079	143.2	76.7	33.7	11.19	0.3							1	1		3	11	14.5				3	1			2	1		3	2	2	2	5	1	4	4	1	5	3	2	1	1		2	2
287	tennis	154	OBSERVb_MJCS_TM2	154	11.6249	148.9	74.7	37	12.44	0.3							1	1		3	11.5	13				3	2			2	2		3	2	1	2	5	2	4	4	2	5	3	2	1	2		2	2
255	tennis	122	OBSERVb_MJCS_TM2	122	11.6564	151.8	77.5	47.5	12.4	0.29							1	1		3	16	16				3	1			2	1		3	1	2	2	5	2	4	4	1	5	2	2	1	1		2	1
143	tennis	9	OBSERVb_MJCS_TM2	9	11.6654	144.4	73.6	39.5	11.22	0.3							1	1		3	13.5	15.5				3	1			2	2		2	1	2	1	5	2	4	4	1	5	3	2	2	1		2	2
145	tennis	11	OBSERVb_MJCS_TM2	11	11.7106	144.4	74.3	34.2	10.36	0.3							1	1		3	13	14				3	1			2	1		3	2	1	1	5	1	4	4	1	4	3	1	1	1		2	2
147	tennis	13	OBSERVb_MJCS_TM2	13	11.7434	149.8	76.1	40.3	12.24	0.3							1	1		3	17.5	18.5				2	2			2	1		3	2	2	2	5	1	4	4	1	5	3	2	2	2		2	2
286	tennis	153	OBSERVb_MJCS_TM2	153	11.7892	150.9	76.1	39	11.22	0.3							1	1		3	10.5	11.5				3	2			2	1		2	2	2	1	5	2	4	4	1	5	2	2	2	1		2	1
148	tennis	14	OBSERVb_MJCS_TM2	14	12.0643	160.1	82.9	53.4	13.8	0.3							2	1		3	16	15.5				3	1			2	2		1	1	2	2	5	2		4	2	5	3	2	2	2		2	2
173	tennis	39	OBSERVb_MJCS_TM2	39	12.0917	163.1	84.8	54	14.2	0.29							2	1		3	18	18.5				3	2			2	2		2	2	2	2	5	2		4	2	5	3	2	2	2		2	2
234	tennis	101	OBSERVb_MJCS_TM2	101	12.2232	153.3	78.2	38.5	12.01	0.3							1	1		3	16	16.5				2	1			2	2		2	1	1	2	5	1		4	1	5	3	2	1	1		2	1
235	tennis	102	OBSERVb_MJCS_TM2	102	12.3026	174.3	89.5	68	14.26	0.3							2	2		3	18	17.5				3	2			2	2		3	2	1	2	5	1		4	2	5	3	2	2	2		2	2
243	tennis	110	OBSERVb_MJCS_TM2	110	12.3026	161.6	80.6	45.5	12.77	0.3							1	1		3	15	15				2	2			2	2		3	2	2	2	5	2		4	1	5	3	2	1	1		2	2
283	tennis	150	OBSERVb_MJCS_TM2	150	12.3231	156.5	78.8	42.6	13.28	0.3							1	1		3	13.5	13.5				3	2			2	2		2	2	2	2	5	2		4	2	5	3	2	1	2		2	2
284	tennis	151	OBSERVb_MJCS_TM2	151	12.345	157.5	81.8	62.8	12.26	0.3							1	1		3	11	12				3	2			2	1		3	2	2	2	4	2		4	1	5	2	2	1	2		2	2
240	tennis	107	OBSERVb_MJCS_TM2	107	12.4956	144	75.5	35.5	10.05	0.3							1	1		3	12	12.5				3	1			2	1		3	2	2	1	5	1		4	1	5	2	1	1	1		2	1
276	tennis	143	OBSERVb_MJCS_TM2	143	12.5578	150.6	79.9	35.8	11.8	0.31							1	1		3	9.5	10				3	2			2	1		3	2	2	2	5	1			1	5	3	2	2	2		2	2
281	tennis	148	OBSERVb_MJCS_TM2	148	12.5674	153.8	80.4	42.9	13.26	0.31							2	1		3	10	11.5				3	2			2	2		1	1	1	2	5	2			2	5	3	1	1	2		2	2
182	tennis	48	OBSERVb_MJCS_TM2	48	12.6577	159.6	81.1	50.9	13.54	0.31							2	1		3	15	15.5				3	2			2	2		2	1	2	1	5	2			1	5	3	2	1	2		2	2
164	tennis	30	OBSERVb_MJCS_TM2	30	12.6681	167.9	82	46.2	12.85	0.31							2	1		3	18	18.5				3	2			2	2		2	1	2	1	5	2			1	5	3	2	2	1		2	2
161	tennis	27	OBSERVb_MJCS_TM2	27	12.6928	159	81.3	44.3	12.41	0.31							1	1		3	14	14				3	1			2	2		3	2	2	2	5	2			2	5	3	2	2	1		2	1
257	tennis	124	OBSERVb_MJCS_TM2	124	12.7809	149.5	78	36.2	13.05	0.31							1	1		3	13	14				3	1			2	2		3	1	2	2	5	1			2	5	3	2	2	2		2	2
162	tennis	28	OBSERVb_MJCS_TM2	28	12.8215	151.7	80.7	51.5	12.57	0.31							2	1		3	16	17.5				3	2			2	2		3	2	2	2	5	2			1	5	3	2	2	1		2	2
285	tennis	152	OBSERVb_MJCS_TM2	152	12.8754	159.4	79.9	44.4	13.74	0.31							1	1		3	11.5	11.5				3	2			2	2		3	2	2	2	5	2			1	5	3	2	2	2		2	2
163	tennis	29	OBSERVb_MJCS_TM2	29	12.8844	151.7	80.7	51.5	11.75	0.31							1	1		2	19.5	20				3	1			2	2		2	1	2	2	5	2			2	5	3	1	2	2		2	2
266	tennis	133	OBSERVb_MJCS_TM2	133	12.9357	146	74	37.6	14.79	0.29							1	2		3	14	14				3	2			2	2		3	2	2	2	5	2			2	5	3	2	2	2		2	2
263	tennis	130	OBSERVb_MJCS_TM2	130	12.9466	168.2	83	50.4	14.86	0.3							2	2		3	17	16				3	2			2	2		2	2	2	1	5	2			2	5	3	2	2	2		2	2
228	tennis	95	OBSERVb_MJCS_TM2	95	12.9863	164.1	85.9	48.5	14.05	0.31							2	1		3	16	15				2	2			2	2		3	2	2	2	5	2			2	5	3	1	2	2		2	1
181	tennis	47	OBSERVb_MJCS_TM2	47	13.0671	158.7	81.8	41.6	13.11	0.33							2	1		3	15.5	15.5					2			2	1		2	2	2	2	5	2			1	5	3	2	2	2		2	2
277	tennis	144	OBSERVb_MJCS_TM2	144	13.1616	152.2	77.6	45	12.8	0.33							1	1		3	10	11					1			2	1		3	2	2	2	5	2			2	5	3	2	2	2		2	2
179	tennis	45	OBSERVb_MJCS_TM2	45	13.2648	187	94	72	14.4	0.31							2	2		3	21	19.5					2			2	2		2	2	2	2	5	2			1	5	3	2	2	2		2	2
137	tennis	3	OBSERVb_MJCS_TM2	3	13.2889	170	91	58.4	15.47	0.28							1	2		3	19	18.5					2			2	2		3	2	2	2	5	2			2	5	3	2	1	2		2	2
262	tennis	129	OBSERVb_MJCS_TM2	129	13.3423	159.2	78.5	55	15.67	0.26							2	3		3	0	0					2			2	2		3	2	2	2	5	2			2	5	3	2	2	2		2	2
237	tennis	104	OBSERVb_MJCS_TM2	104	13.3806	169.3	87.9	65.5	14.36	0.31							1	2		3	18	17.5					1			2	2		3	2	1	2	5	2			2	5	3	2	2	1		2	1
259	tennis	126	OBSERVb_MJCS_TM2	126	13.4469	158.3	81.6	44.5	14.63	0.31							3	2		3	14	14					2			2	2		3	2	2	2	5	2			2	5	2	2	1	2		2	2
136	tennis	2	OBSERVb_MJCS_TM2	2	13.5066	167.8	83.8	56.6	14.84	0.31							2	2	1	3	0	0					2				2				2	2	5	2			1	5	3	2	2	2		2	2
291	tennis	158	OBSERVb_MJCS_TM2	158	13.5518	176.6	89.1	65	14.95	0.3							2	1	1	3	0	0					2				2				2	2	5	2			2	5	3	2	2	2		2	2
260	tennis	127	OBSERVb_MJCS_TM2	127	13.5605	159.2	81.4	42.8	15.1	0.31							2	2	1	2	0	0					2				2				2	2	5	2			2	5	3	2	2	2		2	2
135	tennis	1	OBSERVb_MJCS_TM2	1	13.6079	171	90.6	72.9	16.06	0.28							2	2	2	3	0	0					2				2				2	2	5	2			2	5	3	2	2	2		2	2
138	tennis	4	OBSERVb_MJCS_TM2	4	13.6654	175.8	89.4	58.4	14.8	0.34							2	3	1	3	0	0					2				2				2	2	5	2			2	5	3	2	2	2		2	2
230	tennis	97	OBSERVb_MJCS_TM2	97	13.6818	161.1	84.4	62.5	13.56	0.36							1	1	1	3	0	0					2				2				2	2	5	2			2	5	3	1	2	2		2	2
264	tennis	131	OBSERVb_MJCS_TM2	131	13.7741	154.2	76.1	40.5	14.08	0.35							1	1	1	3	0	0					2				2				2	2	5	2			2	5	3	2	2	2		2	2
180	tennis	46	OBSERVb_MJCS_TM2	46	13.7796	173	90.2	54.7	15.72	0.27							3	2	2	3	0	0					2				2				2	2	5	2			1	5	3	2	2	2		2	2
288	tennis	155	OBSERVb_MJCS_TM2	155	13.9357	165	80.5	55	15.29	0.3							2	2	1	3	0	0					2				2				2	2	5	2			2	5	3	2	2	2		2	2
140	tennis	6	OBSERVb_MJCS_TM2	6	13.948	162.2	83	52.7	13.92	0.36							2	1	1	3	0	0					2				2				2	2	5	2			2	5	3	2	1	2		2	2
292	tennis	159	OBSERVb_MJCS_TM2	159	14.0671	168	86.5	60	14.55	0.33							2	2	1	3	0	0					2				2				2	2		2			2		3	2	2	2		2	2
178	tennis	44	OBSERVb_MJCS_TM2	44	14.1867	169.6	86.7	53.8	14.25	0.35							2	1	1	3	0	0					1				2				2	2		2			2		3	2	2	2		2	2
175	tennis	41	OBSERVb_MJCS_TM2	41	14.2484	181.9	94.6	68.4	16.12	0.27							2	2	1	3	0	0					2				2				2	2		2			2		3	2	2	2		2	2
265	tennis	132	OBSERVb_MJCS_TM2	132	14.3401	178.2	86.5	61.3	16.77	0.33							2	3	2	3	0	0					2				2				2	2		2			2		3	2	2	2		2	2
141	tennis	7	OBSERVb_MJCS_TM2	7	14.371	168.3	89.2	62.1	16.04	0.27							3	2	2	3	0	0					2				2				2	2		2			2		3	2	1	1		2	2
174	tennis	40	OBSERVb_MJCS_TM2	40	14.6454	172.1	94.4	66.7	16.91	0.33							3	3	2		0	0					2				2				2			2			2		3	2	2	2		2	2
239	tennis	106	OBSERVb_MJCS_TM2	106	14.6544	158.4	80.7	46	13.88	0.37							2	1	1		0	0					2				2				1			2			2		3	2	2	2		2	1
139	tennis	5	OBSERVb_MJCS_TM2	5	14.7215	164	86.6	49.4	14	0.37							2	2	1		0	0					2				2				2			2			2		3	2	2	2		2	2
142	tennis	8	OBSERVb_MJCS_TM2	8	14.7681	179.9	91.9	58.2	14.65	0.34							2	2	1		0	0					2				2				2			2			2		3	2	2	2		2	2
231	tennis	98	OBSERVb_MJCS_TM2	98	14.7955	161.1	85.5	48	17.24	0.38							3	3	2		0	0					2				2				2			2			2		3	2	2	2		2	2
236	tennis	103	OBSERVb_MJCS_TM2	103	15.0082	176.1	92.6	56	17.17	0.38							2	3	2		0	0					2				2				2			2			2		3	2	2	2		2	2
261	tennis	128	OBSERVb_MJCS_TM2	128	15.0753	164.8	86.4	47.3	15.73	0.29							2	3	2		0	0					2				2				2			2			2		3	2	2	2		2	2
176	tennis	42	OBSERVb_MJCS_TM2	42	15.078	180.7	90.1	66.9	15.96	0.3							2	2	2		0	0					2				2				2			2			2		3	2	2	2		2	2
158	tennis	24	OBSERVb_MJCS_TM2	24	15.2752	175.7	92	64.4	16.17	0.28							2	2	2		0	0					2				2				2			2			2		3	2	2	2		2	2
229	tennis	96	OBSERVb_MJCS_TM2	96	15.2752	180.4	97.2	85.5	17.07	0.37							3	2	2		0	0					2				2				2			2			2		3	2	2	2		2	2
232	tennis	99	OBSERVb_MJCS_TM2	99	15.3313	173.5	90.4	70.5	16.9	0.38							2	2	1		0	0					2				2				2			2			2		3	2	2	2		2	1
159	tennis	25	OBSERVb_MJCS_TM2	25	15.6093	168.1	86.8	63.1	17.51	0.41							3	3	2		0	0	1				2								2										2	2		2	2
184	tennis	50	OBSERVb_MJCS_TM2	50	15.6522	183.9	97.2	76.1	15.52	0.28							2	2	1		0	0	1				2								2										2	2		2	2
160	tennis	26	OBSERVb_MJCS_TM2	26	15.7735	176.7	92.9	68.7	MATURE								4	4	3		0	0	2				2								2										2	2		2	2
177	tennis	43	OBSERVb_MJCS_TM2	43	15.8576	167.1	87.2	52.2	15.02	0.31							2	2	1		0	0	1				2								2										2	2		2	2
183	tennis	49	OBSERVb_MJCS_TM2	49	15.9521	193.14	99.2	77.4	MATURE								3	3	3		0	0	2				2								2										2	2		2	2
227	tennis	94	OBSERVb_MJCS_TM2	94	16.5545	170.1	91.5	58.5	17.66	0.43							3	3	2		0	0	1				2																		2	2
149	tennis	15	OBSERVb_MJCS_TM2	15	16.7886	177.9	93.3	77.2	MATURE								3	3	3		0	0	2				2																		2	2
150	tennis	16	OBSERVb_MJCS_TM2	16	16.8379	183.6	91.9	71.2	MATURE								4	3	3		0	0	1				3																		2	2
[truncated: 72 more columns]
